# Supplementary material for: Population genomics of the critically endangered kākāpō
Source: Cell Genom. 2021 Sep 8;1(1):100002. doi: 10.1016/j.xgen.2021.100002 (PMC9903828; doi:10.1016/j.xgen.2021.100002)
Supplement: Table S1. Sample list with reads and coverage statistics for 14 mainland and 35 Stewart Island kākāpō genomes used in this study, related to STAR Methods — Asterisks indicate museum samples likely to have been mislabeled. [file mmc2.xlsx]

## Sheet: Table S1
Table S1. Sample list with reads and coverage statistics for 14 mainland and 35 Stewart Island kākāpō genomes used in this study. Asterisks indicate museum samples likely to have been mislabelled. Related to STAR Methods.
Collection/discovery date	Population	Locality	Sample Id	average coverage	N reads	Mapping quality	%missing data	%endogenous DNA	Museum	Museum ID
1894	Mainland - Fiordland*	Lake McKerrow	AUC2	13.0471	256878454	35.93	0.0131991	90.59	Auckland Museum (NZ)	AU41.12
1912	Mainland - Nelson/Fiordland*	Nelson	AUS1	17.0364	249439602	36.01	0.00992436	90.43	Australian Museum (Sydney, Australia)	O30428
1893	Mainland - Fiordland	Clinton Valley Milford Sound	CAN1	13.3893	254529931	36.13	0.0121159	91.44	Canterbury Museum (NZ)	16595
1898	Mainland - Fiordland	Preservation Inlet	CAN2	16.887	278734596	36.19	0.0128838	87.56	Canterbury Museum (NZ)	2059
1847	Stewart Island/Mainland - Fiordland*	NA	LEI2	27.6976	324623457	36.27	0.0101911	89.66	National Museum of Natural History Leiden (Netherlands)	RMNH.AVES.166786
1924	Mainland - Nelson	Goulden Downs	TEP11	10.4642	150126033	36.05	0.0113784	85.43	Te Papa (NZ)	1365
1884	Mainland - Fiordland	Alps, Dusky Bay, SI	VM3	12.912	229399197	36.09	0.0112043	88.25	Museum of Natural History Vienna (Austria)	12.228
1884	Mainland - Fiordland	Alps, Dusky Sound, SI	VM4	13.6932	202401856	36	0.0100728	84.06	Museum of Natural History Vienna (Austria)	50.441
1884	Mainland - Fiordland*	Alps, Dusky Sound, SI	VM5	10.6987	206675986	35.93	0.0121551	75.85	Museum of Natural History Vienna (Austria)	50.442
1884	Mainland - Fiordland	Alps, Dusky Bay, SI	VM11	10.5434	205107931	36.12	0.0118088	83.49	Museum of Natural History Vienna (Austria)	12.221
1884	Mainland - Fiordland	Alps, Dusky Sound, SI	VM12	16.0996	221145832	35.97	0.0117938	80.53	Museum of Natural History Vienna (Austria)	12.217
1884	Mainland - Fiordland	Alps, Dusky Bay, SI	VM13	11.1575	206140262	36.07	0.0129394	79.09	Museum of Natural History Vienna (Austria)	12.223
1884	Mainland - Fiordland	Alps, Dusky Sound, SI	VM14	10.2611	193898564	35.93	0.0112804	77.12	Museum of Natural History Vienna (Austria)	12.216
1977	Stewart Island	NA	Alice	13.953	130740252	57.89	0.0309404	NA	NA	NA
1977	Stewart Island	NA	Arab	14.4745	135563940	57.26	0.0303267	NA	NA	NA
1977	Stewart Island	NA	Bella	13.2424	124098858	57.87	0.0314398	NA	NA	NA
1977	Stewart Island	NA	Ben	14.3105	134016505	57.27	0.0307652	NA	NA	NA
1977	Stewart Island	NA	Bill	14.5486	136309608	57.27	0.030479	NA	NA	NA
1977	Stewart Island	NA	Blades	14.7011	137653014	57.31	0.0292921	NA	NA	NA
1977	Stewart Island	NA	Bonus	14.6832	137491833	57.28	0.0295482	NA	NA	NA
1977	Stewart Island	NA	Boss	14.734	137967676	57.31	0.0287533	NA	NA	NA
1977	Stewart Island	NA	Cyndy	11.8864	111385892	57.88	0.0315172	NA	NA	NA
1977	Stewart Island	NA	Felix	16.3045	152689507	57.28	0.0297513	NA	NA	NA
1977	Stewart Island	NA	Flossie	14.2347	133410618	57.86	0.0315944	NA	NA	NA
1977	Stewart Island	NA	Gumboots	14.9239	139768738	57.26	0.0308084	NA	NA	NA
1977	Stewart Island	NA	Gunner	14.8548	139115167	57.31	0.0290451	NA	NA	NA
1977	Stewart Island	NA	Jimmy	13.5518	126985908	57.19	0.0316277	NA	NA	NA
1977	Stewart Island	NA	Lionel	16.0537	150318331	57.34	0.0298976	NA	NA	NA
1977	Stewart Island	NA	Lisa	16.6168	155689307	57.89	0.0306225	NA	NA	NA
1977	Stewart Island	NA	Luke	15.8325	148280701	57.28	0.0304438	NA	NA	NA
1977	Stewart Island	NA	Maggie	17.4885	163869062	57.88	0.046622	NA	NA	NA
1977	Stewart Island	NA	Merty	18.2382	170812499	57.28	0.0445174	NA	NA	NA
1977	Stewart Island	NA	Merv	16.5338	154876861	57.24	0.0458853	NA	NA	NA
1977	Stewart Island	NA	MM	15.2198	142593001	57.91	0.0458855	NA	NA	NA
1977	Stewart Island	NA	Nog	15.8817	148758814	57.25	0.0449903	NA	NA	NA
1977	Stewart Island	NA	Nora	15.3486	143812078	57.91	0.0464914	NA	NA	NA
1977	Stewart Island	NA	Ralph	16.3082	152741909	57.27	0.0448227	NA	NA	NA
1977	Stewart Island	NA	Rangi	16.2394	152107327	57.25	0.0448949	NA	NA	NA
1974-1981	Mainland - Fiordland	NA	Richard Henry	15.4872	145121396	57.2	0.0508927	NA	NA	NA
1977	Stewart Island	NA	Ruth	15.7485	147589941	57.87	0.0470552	NA	NA	NA
1977	Stewart Island	NA	Sandra	15.5452	145634649	57.91	0.0468646	NA	NA	NA
1977	Stewart Island	NA	Sarah	14.358	134514167	57.97	0.0303902	NA	NA	NA
1977	Stewart Island	NA	Sass	14.8744	139305555	57.29	0.0460911	NA	NA	NA
1977	Stewart Island	NA	Smoko	15.6378	146450667	57.3	0.0450067	NA	NA	NA
1977	Stewart Island	NA	Solstice	14.9635	140204962	57.88	0.0469816	NA	NA	NA
1977	Stewart Island	NA	Sue	15.4363	144631264	57.89	0.0453529	NA	NA	NA
1977	Stewart Island	NA	Suzanne	16.4294	153966405	57.88	0.0473012	NA	NA	NA
1977	Stewart Island	NA	Waynebo	16.6474	155893671	57.35	0.0443598	NA	NA	NA
1977	Stewart Island	NA	Whiskas	15.881	148733380	57.29	0.0460092	NA	NA	NA
