# Supplementary material for: Population genomics of the critically endangered kākāpō
Source: Cell Genom. 2021 Sep 8;1(1):100002. doi: 10.1016/j.xgen.2021.100002 (PMC9903828; doi:10.1016/j.xgen.2021.100002)
Supplement: Table S4. Missense variants showing allele frequency difference between the mainland and Stewart Island using the dataset filtered for missing data, related to STAR Methods [file mmc3.xlsx]

## Sheet: Table S4
Table S4. Missense variants showing allele frequency difference between the mainland and Stewart Island using the dataset filtered for missing data. Related to STAR Methods.
Chromosome	Scaffold	SNP_position	REF	ALT	Mainland_ALT_FREQS	Stewart_ALT_FREQS	transcript	effect	gene ID	Ensemble gene name	Gene description
Chr1	CM013761.1	38066	T	G	0.0357143	0	g1.t1	missense_variant	0	ENSGALP00000028605	Inherit from opiNOG: coiled-coil domain containing 166
Chr1	CM013761.1	278068	A	G	0.0357143	0	g7.t1	missense_variant	EPPK1	ENSMODP00000039505	epiplakin 1
Chr1	CM013761.1	298862	T	C	0.0357143	0	g8.t1	missense_variant	EPPK1	ENSACAP00000020227	Plectin repeat
Chr1	CM013761.1	338342	C	T	0.107143	0	g9.t1	missense_variant	PLEC	ENSOGAP00000017436	PLEC
Chr1	CM013761.1	341603	T	C	0.214286	0	g9.t1	missense_variant	PLEC	ENSOGAP00000017436	PLEC
Chr1	CM013761.1	493021	G	A	0.0357143	0	g18.t1	missense_variant	HEATR7A	ENSOANP00000007809	HEAT repeat containing 7A
Chr1	CM013761.1	497864	T	C	0.464286	0	g18.t1	missense_variant	HEATR7A	ENSOANP00000007809	HEAT repeat containing 7A
Chr1	CM013761.1	526091	T	C	0.0357143	0	g19.t1	missense_variant	BOP1	ENSLACP00000015604	Block of proliferation 1
Chr1	CM013761.1	807594	G	A	0.0357143	0	g27.t1	missense_variant	RECQL4	ENSACAP00000010438	RecQ protein-like 4
Chr1	CM013761.1	813853	G	A	0.0357143	0	g27.t1	missense_variant	RECQL4	ENSACAP00000010438	RecQ protein-like 4
Chr1	CM013761.1	1096163	G	A	0.285714	0.885714	g53.t2	missense_variant	EEF1D	ENSPSIP00000011010	Eukaryotic translation elongation factor 1 delta (Guanine nucleotide exchange protein)
Chr1	CM013761.1	1096280	C	T	0.0357143	0	g53.t2	missense_variant	EEF1D	ENSPSIP00000011010	Eukaryotic translation elongation factor 1 delta (Guanine nucleotide exchange protein)
Chr1	CM013761.1	1109454	G	A	0.107143	0	g53.t2	missense_variant	EEF1D	ENSPSIP00000011010	Eukaryotic translation elongation factor 1 delta (Guanine nucleotide exchange protein)
Chr1	CM013761.1	1132257	T	G	0.0357143	0	g55.t1	missense_variant	0	ENSGALP00000025944	ubiquitin carboxyl-terminal hydrolase CYLD-like
Chr1	CM013761.1	1155431	C	T	0.785714	0.414286	g56.t1	missense_variant	SL	ENSMGAP00000013736	Phospholipase C gamma
Chr1	CM013761.1	1155462	G	T	0.0357143	0	g56.t1	missense_variant	SL	ENSMGAP00000013736	Phospholipase C gamma
Chr1	CM013761.1	1373429	C	T	0.0357143	0	g60.t1	missense_variant
Chr1	CM013761.1	1629969	C	T	0.107143	0	g64.t1	missense_variant	0	ENSTGUP00000017988	LY6 PLAUR domain containing 2
Chr1	CM013761.1	1657579	T	C	0.142857	0	g66.t1	missense_variant	0	ENSMGAP00000013702	lymphocyte antigen
Chr1	CM013761.1	1689890	G	A	0.142857	0	g67.t1	missense_variant&splice_region_variant	LY6E	ENSGALP00000025978	lymphocyte antigen 6 complex, locus E
Chr1	CM013761.1	2356402	G	A	0.0714286	0	g71.t1	missense_variant	0	ENSTGUP00000013098	brain-specific angiogenesis inhibitor 1-like
Chr1	CM013761.1	4077115	A	G	0.0714286	0.171429	g76.t1	missense_variant	0	ENSMGAP00000013673	DENN domain-containing protein 3-like
Chr1	CM013761.1	4515510	G	C	0.0714286	0	g82.t1	missense_variant&splice_region_variant	TRAPPC9	ENSGALP00000026050	trafficking protein particle complex 9
Chr1	CM013761.1	4522374	G	A	0.0714286	0	g82.t1	missense_variant	TRAPPC9	ENSGALP00000026050	trafficking protein particle complex 9
Chr1	CM013761.1	5512443	C	T	0.464286	0	g88.t1	missense_variant	0	ENSMGAP00000013620	TSPN
Chr1	CM013761.1	5533499	C	T	0.0357143	0	g88.t1	missense_variant	0	ENSMGAP00000013620	TSPN
Chr1	CM013761.1	5535686	C	A	0.0357143	0	g88.t1	missense_variant	0	ENSMGAP00000013620	TSPN
Chr1	CM013761.1	5537170	C	T	0.142857	0	g88.t1	missense_variant	0	ENSMGAP00000013620	TSPN
Chr1	CM013761.1	7350805	C	T	0.107143	0	g92.t1	missense_variant	ZFAT	ENSTGUP00000012974	zinc finger and AT hook domain containing
Chr1	CM013761.1	7363912	C	T	0.0714286	0	g92.t1	missense_variant	ZFAT	ENSTGUP00000012974	zinc finger and AT hook domain containing
Chr1	CM013761.1	7398923	A	G	0.0357143	0	g92.t1	missense_variant	ZFAT	ENSTGUP00000012974	zinc finger and AT hook domain containing
Chr1	CM013761.1	7866862	T	G	0.535714	0	g93.t1	missense_variant	ST3GAL1	ENSTGUP00000012971	Glycosyltransferase family 29 (sialyltransferase)
Chr1	CM013761.1	8126908	G	A	0.0357143	0	g98.t1	missense_variant	TG	ENSTGUP00000012933	Carboxylesterase family
Chr1	CM013761.1	8136523	G	T	0.0357143	0	g98.t1	missense_variant	TG	ENSTGUP00000012933	Carboxylesterase family
Chr1	CM013761.1	8178826	C	T	0.0714286	0	g99.t1	missense_variant	TG	ENSGALP00000035773	Carboxylesterase family
Chr1	CM013761.1	8194353	C	A	0.428571	0	g99.t1	missense_variant	TG	ENSGALP00000035773	Carboxylesterase family
Chr1	CM013761.1	8195104	C	T	0.0357143	0	g99.t1	missense_variant	TG	ENSGALP00000035773	Carboxylesterase family
Chr1	CM013761.1	8198297	G	A	0.392857	0	g99.t1	missense_variant	TG	ENSGALP00000035773	Carboxylesterase family
Chr1	CM013761.1	8209444	T	C	0.0357143	0	g99.t1	missense_variant	TG	ENSGALP00000035773	Carboxylesterase family
Chr1	CM013761.1	8213635	C	T	0.0714286	0	g99.t1	missense_variant	TG	ENSGALP00000035773	Carboxylesterase family
Chr1	CM013761.1	8213636	A	G	0.0714286	0	g99.t1	missense_variant	TG	ENSGALP00000035773	Carboxylesterase family
Chr1	CM013761.1	8333666	C	G	0.0357143	0	g101.t1	missense_variant	0	ENSTGUP00000012925	Inherit from veNOG: transmembrane protein 71
Chr1	CM013761.1	8569762	C	T	0.178571	0	g102.t1	missense_variant	0	ENSTGUP00000012921	Ankyrin-G binding motif of KCNQ2-3
Chr1	CM013761.1	8616651	G	T	0.0714286	0	g103.t2	missense_variant	OC90	ENSGALP00000026164	Phospholipase A2
Chr1	CM013761.1	8616653	G	C	0.0714286	0	g103.t2	missense_variant	OC90	ENSGALP00000026164	Phospholipase A2
Chr1	CM013761.1	11197342	G	A	0.392857	0.957143	g111.t1	missense_variant	TRIB1	ENSMODP00000002132	tribbles homolog 1 (Drosophila)
Chr1	CM013761.1	11387871	T	C	0.714286	0	g114.t1	missense_variant	SQLE	ENSTGUP00000012862	Squalene epoxidase
Chr1	CM013761.1	11390654	G	C	0.107143	0	g114.t1	missense_variant	SQLE	ENSTGUP00000012862	Squalene epoxidase
Chr1	CM013761.1	11451358	A	T	0.0357143	0	g115.t1	missense_variant
Chr1	CM013761.1	11909570	G	A	0.214286	0	g122.t1	missense_variant	FAM91A1	ENSGALP00000026333	family with sequence similarity 91, member A1
Chr1	CM013761.1	12093282	G	A	0.357143	0	g130.t1	missense_variant	ZHX1	ENSGALP00000026367	zinc fingers and homeoboxes
Chr1	CM013761.1	12093606	A	G	0.107143	0	g130.t1	missense_variant	ZHX1	ENSGALP00000026367	zinc fingers and homeoboxes
Chr1	CM013761.1	13078454	A	G	0.0357143	0	g138.t1	missense_variant	SNTB1	ENSGALP00000026399	syntrophin, beta 1 (dystrophin-associated protein A1, 59kDa, basic component 1)
Chr1	CM013761.1	13127872	G	C	0.107143	0	g138.t1	missense_variant	SNTB1	ENSGALP00000026399	syntrophin, beta 1 (dystrophin-associated protein A1, 59kDa, basic component 1)
Chr1	CM013761.1	13142680	C	T	0.0714286	0	g139.t1	missense_variant	MTBP	ENSTGUP00000012765	Mdm2, transformed 3T3 cell double minute 2, p53 binding protein (mouse) binding protein, 104kDa
Chr1	CM013761.1	13154545	G	T	0.0357143	0	g139.t1	missense_variant	MTBP	ENSTGUP00000012765	Mdm2, transformed 3T3 cell double minute 2, p53 binding protein (mouse) binding protein, 104kDa
Chr1	CM013761.1	13482779	A	T	0	0.0428571	g143.t1	missense_variant	TAF2	ENSGALP00000026441	TAF2 RNA polymerase II, TATA box binding protein (TBP)-associated factor, 150kDa
Chr1	CM013761.1	13561284	T	C	0.178571	0	g144.t1	missense_variant	ENPP2	ENSTGUP00000012736	Ectonucleotide pyrophosphatase phosphodiesterase 2
Chr1	CM013761.1	13779501	T	C	0.0714286	0	g147.t1	missense_variant	TNFRSF11B	ENSGALP00000030174	tumor necrosis factor receptor superfamily member 11B
Chr1	CM013761.1	13779606	C	T	0.178571	0	g147.t1	missense_variant	TNFRSF11B	ENSGALP00000030174	tumor necrosis factor receptor superfamily member 11B
Chr1	CM013761.1	14442183	A	G	0.0357143	0	g151.t1	missense_variant	SLC30A8	ENSGALP00000025920	solute carrier family 30 (zinc transporter), member 8
Chr1	CM013761.1	14455045	G	T	0.5	0.214286	g151.t1	missense_variant	SLC30A8	ENSGALP00000025920	solute carrier family 30 (zinc transporter), member 8
Chr1	CM013761.1	15151899	A	G	0.25	0	g156.t1	missense_variant	TRPS1	ENSTGUP00000012662	trichorhinophalangeal syndrome I
Chr1	CM013761.1	15317451	A	G	0.0357143	0	g157.t1	missense_variant	TRPS1	ENSTGUP00000012662	trichorhinophalangeal syndrome I
Chr1	CM013761.1	17816126	A	G	0.0357143	0	g167.t1	missense_variant	0	ENSTGUP00000012611	CS domain
Chr1	CM013761.1	18133314	A	C	0.0357143	0	g171.t1	missense_variant	EIF3E	ENSGALP00000025883	Component of the eukaryotic translation initiation factor 3 (eIF-3) complex, which is involved in protein synthesis and, together with other initiation factors, stimulates binding of mRNA and methionyl-tRNAi to the 40S ribosome (By similarity)
Chr1	CM013761.1	18260325	A	T	0.0357143	0.0428571	g172.t1	missense_variant	RSPO2	ENSGALP00000025871	FU
Chr1	CM013761.1	18529223	G	C	0.0357143	0.0428571	g173.t1	missense_variant	ANGPT1	ENSTGUP00000012576	angiopoietin 1
Chr1	CM013761.1	18775371	A	G	0.0357143	0	g174.t1	missense_variant	ABRA	ENSTGUP00000012570	Inherit from veNOG: actin-binding Rho activating protein
Chr1	CM013761.1	19205314	A	G	0.25	0	g179.t1	missense_variant	ZFPM2	ENSTGUP00000012555	zinc finger protein, multitype 2
Chr1	CM013761.1	19878972	G	C	0.0357143	0	g183.t1	missense_variant	0	ENSTGUP00000012539	DC-STAMP-like protein
Chr1	CM013761.1	20419167	G	A	0.964286	0.342857	g188.t1	missense_variant	SLC25A32	ENSTGUP00000012513	mitochondrial folate
Chr1	CM013761.1	20433459	T	C	0.0357143	0	g189.t1	missense_variant	FZD6	ENSTGUP00000012509	frizzled family receptor 6
Chr1	CM013761.1	20495659	A	G	0.0714286	0	g190.t1	missense_variant	BAALC	ENSTGUP00000012506	brain and acute leukemia, cytoplasmic
Chr1	CM013761.1	20787083	T	C	0	0.0142857	g198.t1	missense_variant	RRM2B	ENSGALP00000025808	ribonucleotide reductase M2 B (TP53 inducible)
Chr1	CM013761.1	21059733	A	G	0.428571	0	g201.t1	missense_variant	GRHL2	ENSGALP00000022936	grainyhead-like 2 (Drosophila)
Chr1	CM013761.1	21508751	A	G	0.0357143	0	g207.t1	missense_variant	RNF19A	ENSGALP00000025795	ring finger protein 19A
Chr1	CM013761.1	21569379	A	C	0.25	0	g210.t1	missense_variant	RGS22	ENSPSIP00000004453	Regulator of G-protein signaling 22
Chr1	CM013761.1	21620122	A	C	0.0357143	0	g210.t1	missense_variant	RGS22	ENSPSIP00000004453	Regulator of G-protein signaling 22
Chr1	CM013761.1	21632815	C	A	0.0357143	0	g210.t1	missense_variant	RGS22	ENSPSIP00000004453	Regulator of G-protein signaling 22
Chr1	CM013761.1	22066636	A	C	0.0357143	0	g214.t1	missense_variant	VPS13B	ENSGALP00000025776	vacuolar protein sorting 13 homolog B (yeast)
Chr1	CM013761.1	22439566	A	C	0.0357143	0	g218.t1	missense_variant&splice_region_variant	0	ENSTGUP00000012380	Pfam:DUF803
Chr1	CM013761.1	22442017	G	A	0.0714286	0	g218.t1	missense_variant	0	ENSTGUP00000012380	Pfam:DUF803
Chr1	CM013761.1	22480732	C	T	0	0.342857	g220.t1	missense_variant	POP1	ENSMGAP00000012786	processing of precursor 1, ribonuclease P MRP subunit (S. cerevisiae)
Chr1	CM013761.1	22570908	T	C	0.0714286	0	g223.t1	missense_variant	0	ENSMGAP00000000080	Trimeric coiled-coil oligomerisation domain of matrilin
Chr1	CM013761.1	22644548	C	T	0.214286	0	g224.t1	missense_variant	LAPTM4B	ENSMGAP00000012743	Golgi 4-transmembrane spanning transporter
Chr1	CM013761.1	22690639	C	A	0.0357143	0	g226.t1	missense_variant	0	ENSTGUP00000012345	Inherit from veNOG: metadherin
Chr1	CM013761.1	23165312	G	A	0.0714286	0	g231.t1	missense_variant	MTERFD1	ENSGALP00000025725	MTERF domain containing 1
Chr1	CM013761.1	23703078	G	C	0.0714286	0	g237.t1	missense_variant	INTS8	ENSTGUP00000012296	Inherit from veNOG: integrator complex subunit 8
Chr1	CM013761.1	23703815	G	A	0.0357143	0	g237.t1	missense_variant	INTS8	ENSTGUP00000012296	Inherit from veNOG: integrator complex subunit 8
Chr1	CM013761.1	24003788	G	A	0.214286	0	g244.t1	missense_variant	RAD54B	ENSTGUP00000012245	SNF2 family N-terminal domain
Chr1	CM013761.1	24113085	G	C	0.0357143	0	g247.t1	missense_variant	CDH17	ENSMGAP00000012612	cadherin 17, LI cadherin (liver-intestine)
Chr1	CM013761.1	24260339	A	G	0.0357143	0	g250.t1	missense_variant	RBM12B	ENSPSIP00000001346	RNA binding motif protein 12B
Chr1	CM013761.1	25530022	C	T	0.0714286	0	g256.t1	missense_variant	TMEM64	ENSGALP00000025602	SNARE associated Golgi protein
Chr1	CM013761.1	25764240	A	G	0.428571	0.342857	g259.t1	missense_variant	NBN	ENSGALP00000025599	DNA damage repair protein Nbs1
Chr1	CM013761.1	27028358	T	C	0.0357143	0	g267.t1	missense_variant	CPNE3	ENSTGUP00000012132	copine III
Chr1	CM013761.1	27035800	T	C	0.0714286	0	g267.t1	missense_variant	CPNE3	ENSTGUP00000012132	copine III
Chr1	CM013761.1	27084917	C	G	0.5	0	g269.t1	missense_variant	WWP1	ENSTGUP00000012107	WW domain containing E3 ubiquitin protein ligase 1
Chr1	CM013761.1	27498459	T	A	0	0.214286	g276.t1	missense_variant	LRRCC1	ENSMGAP00000012265	repeat and coiled-coil
Chr1	CM013761.1	27501680	C	G	0.0357143	0	g276.t1	missense_variant	LRRCC1	ENSMGAP00000012265	repeat and coiled-coil
Chr1	CM013761.1	28827836	C	T	0.0357143	0	g282.t1	missense_variant	ZFAND1	ENSTGUP00000012033	zinc finger
Chr1	CM013761.1	29655934	C	T	0.0357143	0	g296.t1	missense_variant	0	ENSTGUP00000011985	Stathmin family
Chr1	CM013761.1	30607369	T	C	0.107143	0	g298.t1	missense_variant	PMFBP1	ENSLACP00000012891	polyamine modulated factor 1 binding protein 1
Chr1	CM013761.1	30885619	G	A	0.0357143	0	g300.t1	missense_variant	0	ENSGALP00000025229	zinc finger homeobox 4
Chr1	CM013761.1	30998877	G	A	0.0357143	0	g301.t1	missense_variant	0	ENSTGUP00000011962	zinc finger homeobox 4
Chr1	CM013761.1	32750675	T	C	0.107143	0.342857	g319.t1	missense_variant	KCNB2	ENSMGAP00000012018	Potassium voltage-gated channel, Shab-related subfamily, member
Chr1	CM013761.1	33426538	T	C	0.0357143	0	g325.t1	missense_variant	EYA1	ENSTGUP00000011851	eyes absent homolog 1 (Drosophila)
Chr1	CM013761.1	33451291	G	C	0.0357143	0	g325.t1	missense_variant	EYA1	ENSTGUP00000011851	eyes absent homolog 1 (Drosophila)
Chr1	CM013761.1	33864114	A	G	0.0357143	0	g329.t1	missense_variant	NCOA2	ENSTGUP00000011821	Nuclear receptor coactivator
Chr1	CM013761.1	34672490	C	T	0.0357143	0	g335.t1	missense_variant	PREX2	ENSTGUP00000011766	phosphatidylinositol-3,4,5-trisphosphate-dependent Rac exchange factor
Chr1	CM013761.1	34701341	A	C	0.0357143	0	g335.t1	missense_variant	PREX2	ENSTGUP00000011766	phosphatidylinositol-3,4,5-trisphosphate-dependent Rac exchange factor
Chr1	CM013761.1	35033269	G	A	0.0357143	0	g337.t1	missense_variant	ARFGEF1	ENSTGUP00000011731	ADP-ribosylation factor guanine nucleotide-exchange factor 1 (brefeldin A-inhibited)
Chr1	CM013761.1	35056754	T	C	0.142857	0	g338.t2	missense_variant	CSPP1	ENSTGUP00000011711	Inherit from veNOG: Centrosome and spindle pole associated protein 1
Chr1	CM013761.1	35068778	G	A	0.0357143	0	g338.t2	missense_variant	CSPP1	ENSTGUP00000011711	Inherit from veNOG: Centrosome and spindle pole associated protein 1
Chr1	CM013761.1	35168083	T	C	0.214286	0	g342.t1	missense_variant	0	ENSTGUP00000011675	MCM2/3/5 family
Chr1	CM013761.1	36076629	G	T	0.0357143	0	g355.t1	missense_variant	0	ENSTGUP00000011596	Cytochrome P450
Chr1	CM013761.1	36080914	A	G	0.0714286	0	g355.t1	missense_variant	0	ENSTGUP00000011596	Cytochrome P450
Chr1	CM013761.1	36906363	C	A	0.0357143	0	g358.t1	missense_variant	NKAIN3	ENSPVAP00000011270	Na K transporting ATPase interacting 3
Chr1	CM013761.1	36906403	A	G	0.0714286	0	g358.t1	missense_variant	NKAIN3	ENSPVAP00000011270	Na K transporting ATPase interacting 3
Chr1	CM013761.1	37355578	G	A	0.0357143	0	g360.t1	missense_variant	CLVS1	ENSTGUP00000011569	CRAL/TRIO, N-terminal domain
Chr1	CM013761.1	37553307	G	C	0.0357143	0	g361.t1	missense_variant	0	ENSMGAP00000011615	BRK
Chr1	CM013761.1	37556373	T	C	0.0357143	0	g361.t1	missense_variant	0	ENSMGAP00000011615	BRK
Chr1	CM013761.1	37593113	T	A	0	0.2	g361.t1	missense_variant	0	ENSMGAP00000011615	BRK
Chr1	CM013761.1	39259136	G	A	0.107143	0.0428571	g376.t1	missense_variant	SDR16C5	ENSGALP00000035958	Short chain dehydrogenase reductase family 16C, member 5
Chr1	CM013761.1	39314336	G	T	0.142857	0	g377.t1	missense_variant	0	ENSMGAP00000011490	KR domain
Chr1	CM013761.1	39559444	G	C	0.0357143	0	g382.t1	missense_variant	TGS1	ENSTGUP00000011394	RNA cap guanine-N2 methyltransferase
Chr1	CM013761.1	39606765	A	G	0.142857	0	g383.t1	missense_variant	0	ENSTGUP00000011387	Diacylglycerol acyltransferase
Chr1	CM013761.1	39669632	T	C	0.0357143	0	g385.t1	missense_variant	0	ENSGALP00000024682	XK-related protein
Chr1	CM013761.1	40597434	G	A	0.642857	0.357143	g393.t1	missense_variant	NPBWR1	ENSMGAP00000016774	Neuropeptides B W receptor
Chr1	CM013761.1	40696942	A	G	0.142857	0	g395.t1	missense_variant	RB1CC1	ENSTGUP00000011310	RB1-inducible coiled-coil 1
Chr1	CM013761.1	42822716	A	C	0.0357143	0	g404.t1	missense_variant	0	ENSTGUP00000011228	protein kinase, DNA-activated, catalytic polypeptide (EC 2.7.11.1)
Chr1	CM013761.1	42837297	G	A	0.0714286	0	g404.t1	missense_variant	0	ENSTGUP00000011228	protein kinase, DNA-activated, catalytic polypeptide (EC 2.7.11.1)
Chr1	CM013761.1	42847777	G	T	0.0714286	0	g404.t1	missense_variant	0	ENSTGUP00000011228	protein kinase, DNA-activated, catalytic polypeptide (EC 2.7.11.1)
Chr1	CM013761.1	43292675	C	A	0.0357143	0	g408.t1	missense_variant	DTNA	ENSTGUP00000011145	Pfam:efhand_2
Chr1	CM013761.1	43349419	C	T	0.285714	0	g409.t1	missense_variant	DTNA	ENSPSIP00000007350	dystrobrevin
Chr1	CM013761.1	43820850	C	G	0.5	0.657143	g412.t1	missense_variant	ASXL3	ENSTGUP00000011114	additional sex combs like 3 (Drosophila)
Chr1	CM013761.1	44419734	G	A	0.0357143	0	g415.t1	missense_variant	FAM59A	ENSGALP00000024451	family with sequence similarity 59, member A
Chr1	CM013761.1	44428853	A	C	0.0357143	0	g415.t1	missense_variant	FAM59A	ENSGALP00000024451	family with sequence similarity 59, member A
Chr1	CM013761.1	44733122	G	A	0.0357143	0	g420.t1	missense_variant	DSG2	ENSTGUP00000011031	Component of intercellular desmosome junctions. Involved in the interaction of plaque proteins and intermediate filaments mediating cell-cell adhesion (By similarity)
Chr1	CM013761.1	44763176	A	C	0.107143	0	g421.t1	missense_variant	DSG4	ENSGALP00000036016	Component of intercellular desmosome junctions. Involved in the interaction of plaque proteins and intermediate filaments mediating cell-cell adhesion (By similarity)
Chr1	CM013761.1	46093691	G	A	0.0357143	0	g424.t1	missense_variant	CDH2	ENSMGAP00000010843	cadherin 2, type 1, N-cadherin
Chr1	CM013761.1	46771759	A	G	0.464286	0.857143	g431.t1	missense_variant
Chr1	CM013761.1	47547553	C	A	0.0357143	0	g435.t1	missense_variant	0	ENSGALP00000024324	7 transmembrane receptor (rhodopsin family)
Chr1	CM013761.1	47817838	C	T	0.142857	0	g439.t1	missense_variant	LAMA3	ENSMGAP00000010618	laminin, alpha 3
Chr1	CM013761.1	48019528	C	T	0.0357143	0	g444.t1	missense_variant&splice_region_variant	CABLES1	ENSTGUP00000010709	Cdk5 and Abl enzyme substrate 1
Chr1	CM013761.1	48824759	A	C	0.392857	0	g450.t1	missense_variant&splice_region_variant	USP14	ENSTGUP00000010571	ubiquitin carboxyl-terminal hydrolase
Chr1	CM013761.1	49914901	G	A	0.0714286	0	g460.t2	missense_variant	SMCHD1	ENSMGAP00000010019	structural maintenance of chromosomes flexible hinge domain containing 1
Chr1	CM013761.1	49989503	G	C	0.214286	0	g462.t1	missense_variant	EMILIN2	ENSMGAP00000009938	elastin microfibril interfacer 2
Chr1	CM013761.1	49990123	A	G	0.25	0	g462.t1	missense_variant	EMILIN2	ENSMGAP00000009938	elastin microfibril interfacer 2
Chr1	CM013761.1	50087998	C	T	0.0714286	0.485714	g464.t1	missense_variant	MYOM1	ENSLAFP00000012280	myomesin 1
Chr1	CM013761.1	50106388	T	A	0.214286	0	g464.t1	missense_variant	MYOM1	ENSLAFP00000012280	myomesin 1
Chr1	CM013761.1	50112973	C	T	0.0714286	0	g464.t1	missense_variant	MYOM1	ENSLAFP00000012280	myomesin 1
Chr1	CM013761.1	50227216	A	G	0	0.0714286	g467.t1	missense_variant	TGIF1	ENSTGUP00000010338	homeobox protein
Chr1	CM013761.1	50848962	C	T	0.25	0	g477.t1	missense_variant	EPB41L3	ENSTGUP00000010326	erythrocyte membrane protein band 4.1-like 3
Chr1	CM013761.1	50863769	G	T	0.178571	0	g477.t1	missense_variant	EPB41L3	ENSTGUP00000010326	erythrocyte membrane protein band 4.1-like 3
Chr1	CM013761.1	51497252	T	C	0	0.0714286	g481.t1	missense_variant	LAMA1	ENSOANP00000000693	Laminin, alpha
Chr1	CM013761.1	51522207	G	A	0.0357143	0	g481.t1	missense_variant	LAMA1	ENSOANP00000000693	Laminin, alpha
Chr1	CM013761.1	51591270	A	G	0.0357143	0	g482.t1	missense_variant	LRRC30	ENSMGAP00000016765	LRR_TYP
Chr1	CM013761.1	51591372	G	A	0.0357143	0	g482.t1	missense_variant	LRRC30	ENSMGAP00000016765	LRR_TYP
Chr1	CM013761.1	59401739	A	G	0.178571	0	g489.t1	missense_variant	FAM69C	ENSPSIP00000003144	family with sequence similarity 69, member C
Chr1	CM013761.1	59504614	T	C	0.0357143	0	g493.t1	missense_variant	0	ENSTGUP00000009403	zinc finger protein 407
Chr1	CM013761.1	59803194	G	A	0.0357143	0	g495.t1	missense_variant	0	ENSTGUP00000009395	Zinc finger, C2H2 type
Chr1	CM013761.1	60726364	G	A	0	0.228571	g500.t1	missense_variant	0	ENSTGUP00000009344	Myelin basic protein
Chr1	CM013761.1	60726399	G	A	0.142857	0	g500.t1	missense_variant	0	ENSTGUP00000009344	Myelin basic protein
Chr1	CM013761.1	61117556	C	A	0.0357143	0	g508.t1	missense_variant	FAM65B	ENSECAP00000009696	Family with sequence similarity 65, member B
Chr1	CM013761.1	61404437	G	A	0.0357143	0	g510.t1	missense_variant
Chr1	CM013761.1	61404692	T	G	0.0357143	0	g510.t1	missense_variant
Chr1	CM013761.1	61582506	G	A	0.0357143	0	g515.t1	missense_variant	0	ENSTGUP00000009154	Inherit from veNOG: biogenesis of lysosomal organelles complex-1, subunit 4, cappuccino
Chr1	CM013761.1	62270480	T	C	0.0357143	0	g521.t1	missense_variant	TEX10	ENSGALP00000021875	Testis-expressed sequence 10 protein homolog
Chr1	CM013761.1	62486535	C	T	0	0.0857143	g527.t1	missense_variant	PDCD6	ENSTGUP00000008984	programmed cell death 6
Chr1	CM013761.1	62505028	G	A	0.0357143	0	g528.t1	missense_variant	EXOC3	ENSGALP00000021811	exocyst complex component 3
Chr1	CM013761.1	62544958	A	G	0.0714286	0	g529.t1	missense_variant	0	ENSGALP00000021807	dynein heavy chain 5, axonemal-like
Chr1	CM013761.1	62570852	T	C	0.0714286	0	g529.t1	missense_variant	0	ENSGALP00000021807	dynein heavy chain 5, axonemal-like
Chr1	CM013761.1	62877055	C	T	0.107143	0.228571	g532.t1	missense_variant	SLC39A6	ENSTGUP00000008883	solute carrier family 39 (zinc transporter), member 6
Chr1	CM013761.1	63567641	G	A	0.357143	0	g537.t1	missense_variant	GALNT12	ENSPSIP00000019497	UDP-N-acetyl-alpha-D-galactosamine polypeptide N-acetylgalactosaminyltransferase 12 (GalNAc-T12)
Chr1	CM013761.1	64849979	C	T	0.0357143	0	g541.t1	missense_variant	IRX2	ENSTGUP00000008764	IRO
Chr1	CM013761.1	65902491	T	C	0.0357143	0	g554.t1	missense_variant	0	ENSTGUP00000008419	KH domain
Chr1	CM013761.1	66856724	T	C	0.0714286	0	g555.t4	missense_variant	0	ENSTGUP00000008394	FERM C-terminal PH-like domain
Chr1	CM013761.1	68105589	C	T	0.0714286	0	g561.t1	missense_variant	FHOD3	ENSGALP00000036276	formin homology 2 domain containing 3
Chr1	CM013761.1	70653342	A	G	0.0357143	0	g567.t1	missense_variant	0	ENSGALP00000021359	WH2 motif
Chr1	CM013761.1	70930171	G	C	0.0357143	0	g569.t1	missense_variant	DDC	ENSTGUP00000008170	dopa decarboxylase (aromatic L-amino acid decarboxylase)
Chr1	CM013761.1	70973502	G	A	0.0357143	0	g570.t1	missense_variant	0	ENSMGAP00000016365	Vps4 C terminal oligomerisation domain
Chr1	CM013761.1	72528431	C	T	0.0357143	0	g584.t1	missense_variant	FASTKD3	ENSTGUP00000007957	FAST kinase
Chr1	CM013761.1	72536044	C	G	0.25	0	g585.t1	missense_variant	MTRR	ENSTGUP00000007952	FAD binding domain
Chr1	CM013761.1	72550556	C	A	0.0357143	0	g585.t1	missense_variant	MTRR	ENSTGUP00000007952	FAD binding domain
Chr1	CM013761.1	73495493	G	A	0.0357143	0	g593.t1	missense_variant	SNRNP48	ENSTGUP00000007802	U11-48K-like CHHC zinc finger
Chr1	CM013761.1	73541718	C	T	0.0357143	0	g594.t1	missense_variant	ANKRD33B	ENSPSIP00000002231	ankyrin repeat domain 33B
Chr1	CM013761.1	73579232	G	A	0.0357143	0	g595.t1	missense_variant	ANKRD33B	ENSMGAP00000005980	ankyrin repeat
Chr1	CM013761.1	83888139	C	T	0.321429	0.0714286	g599.t1	missense_variant	TNFRSF11A	ENSMGAP00000004715	tumor necrosis factor receptor superfamily, member
Chr1	CM013761.1	84386978	A	T	0.285714	0.0714286	g607.t1	missense_variant	SERPINB5	ENSGALP00000020970	serpin peptidase inhibitor, clade B (ovalbumin), member 5
Chr1	CM013761.1	84474783	G	C	0.0357143	0	g609.t1	missense_variant	SERPINB12	ENSGALP00000036403	Serpin peptidase inhibitor, clade
Chr1	CM013761.1	84490283	C	G	0.0357143	0	g610.t1	missense_variant	SERPINB2	ENSGALP00000020952	Serpin peptidase inhibitor, clade B (Ovalbumin), member
Chr1	CM013761.1	84541600	C	T	0.0357143	0	g615.t1	missense_variant	WRNIP1	ENSTGUP00000002183	MgsA AAA+ ATPase C terminal
Chr1	CM013761.1	84552894	C	A	0.0714286	0	g615.t1	missense_variant	WRNIP1	ENSTGUP00000002183	MgsA AAA+ ATPase C terminal
Chr1	CM013761.1	86475110	T	A	0.0357143	0	g635.t1	missense_variant	0	ENSTGUP00000010164	ankyrin repeat domain 12
Chr1	CM013761.1	86583748	C	T	0.214286	0	g638.t1	missense_variant	0	ENSTGUP00000010121	HEAT repeat
Chr1	CM013761.1	86589953	G	A	0.0357143	0	g638.t1	missense_variant	0	ENSTGUP00000010121	HEAT repeat
Chr1	CM013761.1	87804264	T	C	0	0.614286	g644.t1	missense_variant	MPPE1	ENSTGUP00000010004	Calcineurin-like phosphoesterase
Chr1	CM013761.1	87804292	G	T	0	0.614286	g644.t1	missense_variant	MPPE1	ENSTGUP00000010004	Calcineurin-like phosphoesterase
Chr1	CM013761.1	87806498	T	A	0.178571	0	g644.t1	missense_variant	MPPE1	ENSTGUP00000010004	Calcineurin-like phosphoesterase
Chr1	CM013761.1	87882666	A	G	0.142857	0.685714	g646.t1	missense_variant	CIDEA	ENSMGAP00000009078	Cell death activator
Chr1	CM013761.1	88028426	C	T	0.0714286	0.0714286	g649.t1	missense_variant	SPIRE1	ENSTGUP00000009904	spire homolog 1 (Drosophila)
Chr1	CM013761.1	88200568	T	G	0.107143	0	g653.t1	missense_variant	CEP192	ENSCAFP00000027850	Centrosomal protein
Chr1	CM013761.1	88575897	A	C	0.357143	0	g656.t1	missense_variant	FAM210A	ENSTGUP00000009763	Protein of unknown function (DUF1279)
Chr1	CM013761.1	88575930	C	A	0.0714286	0	g656.t1	missense_variant	FAM210A	ENSTGUP00000009763	Protein of unknown function (DUF1279)
Chr1	CM013761.1	88576064	T	A	0.107143	0.271429	g656.t1	missense_variant	FAM210A	ENSTGUP00000009763	Protein of unknown function (DUF1279)
Chr1	CM013761.1	89855987	T	C	0.0357143	0	g661.t1	missense_variant	CDH19	ENSTGUP00000009676	Cadherins are calcium dependent cell adhesion proteins (By similarity)
Chr1	CM013761.1	90850244	C	T	0.142857	0	g663.t1	missense_variant	0	ENSGALP00000022314	TGc
Chr1	CM013761.1	91557991	T	A	0.0357143	0	g667.t1	missense_variant	RTTN	ENSGALP00000022296	determination of left/right symmetry
Chr1	CM013761.1	91618898	A	G	0.0357143	0	g668.t1	missense_variant	SOCS6	ENSMGAP00000016382	suppressor of cytokine signaling
Chr1	CM013761.1	94205583	A	G	0.0357143	0	g678.t1	missense_variant	0	ENSMGAP00000005780	Peptidase C65 Otubain
Chr1	CM013761.1	94782091	T	C	0.0357143	0	g681.t1	missense_variant	ZNF622	ENSTGUP00000007605	Zinc finger protein 622
Chr1	CM013761.1	94868400	T	A	0.214286	0	g683.t1	missense_variant	MYO10	ENSPPYP00000017154	Myosin X
Chr1	CM013761.1	101517802	C	T	0.0357143	0	g696.t1	missense_variant	DROSHA	ENSTGUP00000002025	Ribonuclease III domain
Chr1	CM013761.1	103955758	A	G	0	0.0571429	g712.t1	missense_variant	RREB1	ENSMGAP00000003665	ras responsive element binding protein 1
Chr1	CM013761.1	103999179	T	A	0.571429	0	g713.t1	missense_variant	SSR1	ENSGALP00000020852	Translocon-associated protein (TRAP), alpha subunit
Chr1	CM013761.1	104076654	A	G	0.285714	0	g715.t1	missense_variant	DSP	ENSGALP00000020840	Plectin repeat
Chr1	CM013761.1	104090514	G	C	0.0357143	0	g715.t1	missense_variant	DSP	ENSGALP00000020840	Plectin repeat
Chr1	CM013761.1	104091130	A	G	0.0357143	0	g715.t1	missense_variant	DSP	ENSGALP00000020840	Plectin repeat
Chr1	CM013761.1	105505924	C	A	0.142857	0.542857	g725.t1	missense_variant	SYCP2L	ENSMGAP00000003232	Inherit from veNOG: Synaptonemal complex protein
Chr1	CM013761.1	105530097	G	C	0.107143	0	g727.t2	missense_variant	ELOVL2	ENSTGUP00000005950	elongation of very long chain fatty acids protein
Chr1	CM013761.1	105609734	C	T	0.0714286	0	g729.t1	missense_variant	NEDD9	ENSTGUP00000005957	neural precursor cell expressed, developmentally down-regulated 9
Chr1	CM013761.1	105610134	A	G	0.0714286	0	g729.t1	missense_variant	NEDD9	ENSTGUP00000005957	neural precursor cell expressed, developmentally down-regulated 9
Chr1	CM013761.1	105627333	C	G	0.0714286	0	g729.t1	missense_variant	NEDD9	ENSTGUP00000005957	neural precursor cell expressed, developmentally down-regulated 9
Chr1	CM013761.1	107344772	T	C	0.107143	0.0571429	g752.t1	missense_variant	MYLIP	ENSACAP00000003730	myosin regulatory light chain interacting protein
Chr1	CM013761.1	108377313	T	C	0.0357143	0	g760.t1	missense_variant	KIF13A	ENSMODP00000014035	family member
Chr1	CM013761.1	108378045	T	C	0.0357143	0	g760.t1	missense_variant	KIF13A	ENSMODP00000014035	family member
Chr1	CM013761.1	108560265	T	G	0.0357143	0	g764.t2	missense_variant	0	ENSGALP00000020666	DEK C terminal domain
Chr1	CM013761.1	110240355	T	C	0.0357143	0	g770.t1	missense_variant	PRL	ENSGALP00000020651	regulation of multicellular organism growth
Chr1	CM013761.1	111009484	C	T	0.0357143	0	g776.t1	missense_variant	KIAA0319	ENSMGAP00000001896	REJ domain
Chr1	CM013761.1	111015813	A	G	0.142857	0	g776.t1	missense_variant	KIAA0319	ENSMGAP00000001896	REJ domain
Chr1	CM013761.1	111798923	G	A	0.178571	0	g777.t1	missense_variant	SALL3	ENSLAFP00000011310	sal-like 1 (Drosophila)
Chr1	CM013761.1	111800334	A	G	0.107143	0	g777.t1	missense_variant	SALL3	ENSLAFP00000011310	sal-like 1 (Drosophila)
Chr1	CM013761.1	111800441	G	A	0.25	0	g777.t1	missense_variant	SALL3	ENSLAFP00000011310	sal-like 1 (Drosophila)
Chr1	CM013761.1	111801261	C	T	0.0357143	0.0285714	g777.t1	missense_variant	SALL3	ENSLAFP00000011310	sal-like 1 (Drosophila)
Chr1	CM013761.1	112542092	A	G	0.0357143	0	g789.t1	missense_variant	0	ENSMGAP00000001675	D-isomer specific 2-hydroxyacid dehydrogenase, catalytic domain
Chr1	CM013761.1	112591502	A	G	0.0357143	0	g790.t1	missense_variant	ADNP2	ENSMGAP00000001654	HOX
Chr1	CM013761.1	112695756	C	T	0.0357143	0	g791.t1	missense_variant	TGFBR1	ENSMGAP00000001585	TGF-beta receptor
Chr1	CM013761.1	113120102	T	C	0.107143	0	g797.t1	missense_variant	0	ENSTGUP00000007042	Inherit from veNOG: leucine rich repeat containing 14B
Chr1	CM013761.1	113226204	C	T	0.357143	0.371429	g799.t1	missense_variant	CHPF2	ENSTGUP00000000042	chondroitin polymerizing factor 2
Chr1	CM013761.1	113572407	G	A	0.0357143	0	g820.t1	missense_variant	ZNF689	ENSGALP00000007808	Zinc finger protein
Chr1	CM013761.1	113915013	G	T	0.0357143	0	g844.t1	missense_variant
Chr1	CM013761.1	113925101	A	C	0.0357143	0	g844.t1	missense_variant
Chr1	CM013761.1	114163252	A	G	0	0.0714286	g849.t1	missense_variant	0	ENSMGAP00000000917	Uncharacterized conserved protein (DUF2348)
Chr1	CM013761.1	114164658	G	A	0.0357143	0	g849.t1	missense_variant	0	ENSMGAP00000000917	Uncharacterized conserved protein (DUF2348)
Chr1	CM013761.1	114225188	A	G	0.0357143	0	g850.t1	missense_variant	SCAP	ENSMGAP00000001131	sterol regulatory element-binding protein cleavage-activating protein-like
Chr1	CM013761.1	114249447	G	T	0	0.0142857	g852.t1	missense_variant	PTPN23	ENSMGAP00000001186	Protein tyrosine phosphatase non-receptor type 23
Chr1	CM013761.1	114292380	G	C	0.0357143	0	g854.t1	missense_variant	CCM2	ENSMGAP00000002688	Inherit from veNOG: Cerebral cavernous malformation 2
Chr1	CM013761.1	114361886	C	G	0.0714286	0.0714286	g861.t1	missense_variant	KIF9	ENSGALP00000008837	KISc
Chr1	CM013761.1	114414712	A	G	0.107143	0	g862.t1	missense_variant	SETD2	ENSTGUP00000000172	SRI (Set2 Rpb1 interacting) domain
Chr1	CM013761.1	115194649	T	G	0.0357143	0	g870.t1	missense_variant	JMJD4	ENSGALP00000008687	JmjC domain, hydroxylase
Chr1	CM013761.1	115201063	C	T	0.214286	0	g870.t1	missense_variant	JMJD4	ENSGALP00000008687	JmjC domain, hydroxylase
Chr1	CM013761.1	115209168	A	G	0.25	0.0714286	g871.t1	missense_variant	SNAP47	ENSMGAP00000002273	synaptosomal-associated protein
Chr1	CM013761.1	115215696	A	G	0.0357143	0	g871.t1	missense_variant	SNAP47	ENSMGAP00000002273	synaptosomal-associated protein
Chr1	CM013761.1	116473686	C	G	0.107143	0	g881.t1	missense_variant	0	ENSACAP00000006664	STYKc
Chr1	CM013761.1	116543198	G	T	0.0714286	0	g885.t1	missense_variant	CCDC13	ENSGALP00000008490	Inherit from veNOG: Coiled-coil domain containing 13
Chr1	CM013761.1	116544563	G	A	0.107143	0	g885.t1	missense_variant	CCDC13	ENSGALP00000008490	Inherit from veNOG: Coiled-coil domain containing 13
Chr1	CM013761.1	116583660	T	C	0.0357143	0	g887.t1	missense_variant	KBTBD5	ENSGALP00000008470	kelch repeat and BTB
Chr1	CM013761.1	116643575	T	G	0.0357143	0	g889.t1	missense_variant	0	ENSGALP00000015981	Cyclophilin type peptidyl-prolyl cis-trans isomerase/CLD
Chr1	CM013761.1	116839706	C	T	0.0357143	0	g891.t1	missense_variant	VIPR1	ENSACAP00000006503	Vasoactive intestinal peptide receptor
Chr1	CM013761.1	118106742	T	C	0.428571	0.157143	g899.t1	missense_variant	0	ENSPSIP00000000780	Zinc finger, C2H2 type
Chr1	CM013761.1	118135723	T	C	0.0357143	0	g900.t1	missense_variant	GARS	ENSDORP00000002511	Glycyl-tRNA synthetase
Chr1	CM013761.1	118430200	C	A	0.0357143	0	g902.t1	missense_variant	VILL	ENSGALP00000009244	Villin headpiece domain
Chr1	CM013761.1	118460910	C	G	0.142857	0	g903.t1	missense_variant	PLCD1	ENSGALP00000009307	PLCYc
Chr1	CM013761.1	118529593	G	C	0.0357143	0	g904.t1	missense_variant	DLEC1	ENSMGAP00000003184	deleted in lung and esophageal cancer 1
Chr1	CM013761.1	118535627	C	T	0.0357143	0	g904.t1	missense_variant	DLEC1	ENSMGAP00000003184	deleted in lung and esophageal cancer 1
Chr1	CM013761.1	118567868	G	C	0.75	0.4	g905.t2	missense_variant	ACAA1	ENSGALP00000009408	Thiolase, C-terminal domain
Chr1	CM013761.1	118937995	C	T	0.0714286	0	g912.t1	missense_variant
Chr1	CM013761.1	119668896	G	C	0.321429	0.3	g922.t1	missense_variant	EXOG	ENSMGAP00000004179	DNA/RNA non-specific endonuclease
Chr1	CM013761.1	120202075	A	G	0	0.285714	g927.t1	missense_variant	NUB1	ENSGALP00000038005	negative regulator of ubiquitin-like proteins 1
Chr1	CM013761.1	120256899	C	T	0.0357143	0	g929.t1	missense_variant	CRYGN	ENSPSIP00000010763	crystallin, gamma N
Chr1	CM013761.1	120637403	G	A	0	0.0142857	g931.t1	missense_variant	0	ENSGALP00000010110	myeloid lymphoid or mixed-lineage leukemia 3
Chr1	CM013761.1	120648623	T	C	0.0357143	0	g931.t1	missense_variant	0	ENSGALP00000010110	myeloid lymphoid or mixed-lineage leukemia 3
Chr1	CM013761.1	121888959	A	G	0.107143	0	g935.t1	missense_variant	0	ENSTGUP00000000698	BRCA1 C Terminus (BRCT) domain
Chr1	CM013761.1	122292181	C	T	0.0357143	0	g939.t1	missense_variant	RBM33	ENSGALP00000037925	RNA binding motif protein 33
Chr1	CM013761.1	122920893	G	A	0.0714286	0	g944.t1	missense_variant	UBE3C	ENSTGUP00000000728	ubiquitin protein ligase E3C
Chr1	CM013761.1	123550831	C	A	0.0714286	0	g948.t1	missense_variant	0	ENSPSIP00000020537	Inherit from KOG: protein tyrosine phosphatase, receptor type, N
Chr1	CM013761.1	123834598	C	T	0.107143	0	g949.t1	missense_variant	0	ENSMGAP00000005079	complex. Subunit
Chr1	CM013761.1	123849515	T	C	0.0714286	0	g949.t1	missense_variant	0	ENSMGAP00000005079	complex. Subunit
Chr1	CM013761.1	123971295	A	G	0.571429	0.457143	g952.t1	missense_variant	0	ENSTGUP00000000765	WD repeat domain 60
Chr1	CM013761.1	124830943	A	T	0.0357143	0	g958.t1	missense_variant	GTPBP4	ENSGALP00000010821	Involved in the biogenesis of the 60S ribosomal subunit (By similarity)
Chr1	CM013761.1	124933168	C	A	0.0357143	0	g961.t1	missense_variant	ADARB2	ENSMGAP00000005494	ADEAMc
Chr1	CM013761.1	125967345	G	A	0.0357143	0	g962.t1	missense_variant	PFKP	ENSGALP00000011233	Phosphofructokinase
Chr1	CM013761.1	127481775	A	G	0.178571	0	g966.t1	missense_variant	GJD4	ENSTGUP00000000932	One gap junction consists of a cluster of closely packed pairs of transmembrane channels, the connexons, through which materials of low MW diffuse from one cell to a neighboring cell (By similarity)
Chr1	CM013761.1	127481853	T	C	0.0357143	0	g966.t1	missense_variant	GJD4	ENSTGUP00000000932	One gap junction consists of a cluster of closely packed pairs of transmembrane channels, the connexons, through which materials of low MW diffuse from one cell to a neighboring cell (By similarity)
Chr1	CM013761.1	128609577	G	T	0.142857	0	g973.t1	missense_variant	NRP1	ENSTGUP00000000988	neuropilin 1
Chr1	CM013761.1	128612405	A	C	0.142857	0	g973.t1	missense_variant	NRP1	ENSTGUP00000000988	neuropilin 1
Chr1	CM013761.1	128751229	A	G	0.321429	0	g975.t1	missense_variant	ITGB1	ENSMGAP00000006227	integrin, beta 1 (fibronectin receptor, beta polypeptide, antigen CD29 includes MDF2, MSK12)
Chr1	CM013761.1	129034842	T	G	0.0714286	0	g979.t1	missense_variant	ARHGAP12	ENSAMEP00000010811	Rho GTPase activating protein 12
Chr1	CM013761.1	129388184	G	T	0.107143	0	g981.t1	missense_variant	ZNF438	ENSGALP00000011754	zinc finger protein
Chr1	CM013761.1	129700695	T	C	0.178571	0	g986.t1	missense_variant	KIAA1462	ENSTGUP00000001069	Inherit from veNOG: kiaa1462
Chr1	CM013761.1	129797358	C	T	0.0714286	0	g987.t1	missense_variant
Chr1	CM013761.1	129805178	T	C	0.0357143	0	g988.t1	missense_variant	MTPAP	ENSTGUP00000001078	Cid1 family poly A polymerase
Chr1	CM013761.1	130738018	G	A	0.0357143	0	g997.t1	missense_variant	0	ENSTGUP00000001143	PKS_AT
Chr1	CM013761.1	130738430	T	G	0.0714286	0	g997.t1	missense_variant	0	ENSTGUP00000001143	PKS_AT
Chr1	CM013761.1	130784394	C	A	0.0357143	0	g998.t1	missense_variant	0	ENSTGUP00000001144	Sterol-sensing domain of SREBP cleavage-activation
Chr1	CM013761.1	130822416	T	C	0.0357143	0	g1000.t1	missense_variant	MASTL	ENSTGUP00000001157	microtubule associated serine threonine kinase-like
Chr1	CM013761.1	130891636	C	G	0.0714286	0	g1002.t1	missense_variant	ABI1	ENSSHAP00000013107	Abl-interactor
Chr1	CM013761.1	131159899	T	G	0.0357143	0	g1009.t1	missense_variant	GAD2	ENSGALP00000012254	Pyridoxal-dependent decarboxylase conserved domain
Chr1	CM013761.1	131209612	G	A	0.0714286	0	g1011.t1	missense_variant	MYO3A	ENSTGUP00000001192	myosin IIIA
Chr1	CM013761.1	131211013	T	C	0.642857	0.0142857	g1011.t1	missense_variant	MYO3A	ENSTGUP00000001192	myosin IIIA
Chr1	CM013761.1	131224015	T	C	0.0714286	0	g1011.t1	missense_variant	MYO3A	ENSTGUP00000001192	myosin IIIA
Chr1	CM013761.1	131648856	C	T	0.0357143	0	g1015.t1	missense_variant	THNSL1	ENSTGUP00000001195	threonine synthase-like
Chr1	CM013761.1	131831347	G	C	0.0714286	0.0142857	g1018.t1	missense_variant	ARHGAP21	ENSTGUP00000001202	Rho GTPase activating protein 21
Chr1	CM013761.1	131858700	C	G	0.285714	0.0285714	g1018.t1	missense_variant	ARHGAP21	ENSTGUP00000001202	Rho GTPase activating protein 21
Chr1	CM013761.1	131884271	G	T	0.5	0	g1020.t1	missense_variant	KIAA1217	ENSGALP00000012584	kiaa1217
Chr1	CM013761.1	132979725	G	A	0.107143	0	g1028.t1	missense_variant	0	ENSGALP00000012838	homolog subfamily C member
Chr1	CM013761.1	133417470	T	C	0.0357143	0	g1032.t1	missense_variant	NEBL	ENSGALP00000012888	Nebulin repeat
Chr1	CM013761.1	133422859	G	A	0.0357143	0	g1032.t1	missense_variant	NEBL	ENSGALP00000012888	Nebulin repeat
Chr1	CM013761.1	134308037	T	C	0.0357143	0	g1036.t1	missense_variant	NSUN6	ENSTGUP00000001283	NOP2 Sun domain family, member 6
Chr1	CM013761.1	134692080	T	G	0	0.157143	g1040.t1	missense_variant	MRC1	ENSPSIP00000020057	mannose receptor, C type 1
Chr1	CM013761.1	134743606	C	T	0	0.0142857	g1040.t1	missense_variant	MRC1	ENSPSIP00000020057	mannose receptor, C type 1
Chr1	CM013761.1	134777152	G	A	0.0714286	0	g1041.t1	missense_variant	0	ENSGALP00000014047	mannose receptor
Chr1	CM013761.1	134828534	G	A	0.107143	0	g1041.t1	missense_variant	0	ENSGALP00000014047	mannose receptor
Chr1	CM013761.1	134828633	T	C	0.0357143	0	g1041.t1	missense_variant	0	ENSGALP00000014047	mannose receptor
Chr1	CM013761.1	135036999	A	C	0.142857	0	g1045.t1	missense_variant	VIM	ENSTGUP00000001343	Intermediate filament head (DNA binding) region
Chr1	CM013761.1	135110383	A	T	0.0714286	0	g1046.t1	missense_variant	CUBN	ENSTGUP00000001354	CUB
Chr1	CM013761.1	135203174	A	G	0.0357143	0	g1046.t1	missense_variant	CUBN	ENSTGUP00000001354	CUB
Chr1	CM013761.1	136056707	A	G	0.0357143	0	g1052.t1	missense_variant	ABCB1	ENSMGAP00000008352	ATP-binding cassette, sub-family B (MDR TAP), member 1
Chr1	CM013761.1	136148530	T	C	0.0714286	0.0285714	g1054.t1	missense_variant&splice_region_variant	SLC25A40	ENSMGAP00000008514	Solute carrier family 25 member
Chr1	CM013761.1	136169283	A	G	0.0357143	0	g1055.t1	missense_variant	DBF4	ENSGALP00000014558	DBF4 homolog
Chr1	CM013761.1	136175716	C	T	0.0357143	0	g1055.t1	missense_variant	DBF4	ENSGALP00000014558	DBF4 homolog
Chr1	CM013761.1	136176172	G	A	0.107143	0	g1055.t1	missense_variant	DBF4	ENSGALP00000014558	DBF4 homolog
Chr1	CM013761.1	136356548	G	A	0.0357143	0	g1058.t1	missense_variant	STEAP4	ENSMGAP00000008673	STEAP family member 4
Chr1	CM013761.1	137064000	T	A	0.0357143	0	g1061.t1	missense_variant	STEAP2	ENSGALP00000014653	STEAP family member 2, metalloreductase
Chr1	CM013761.1	137064255	T	C	0.107143	0	g1061.t1	missense_variant	STEAP2	ENSGALP00000014653	STEAP family member 2, metalloreductase
Chr1	CM013761.1	137095016	A	C	0.0357143	0.185714	g1062.t1	missense_variant	C7ORF63	ENSGALP00000014669	chromosome 7 open reading frame 63
Chr1	CM013761.1	137105179	G	T	0.0357143	0	g1062.t1	missense_variant	C7ORF63	ENSGALP00000014669	chromosome 7 open reading frame 63
Chr1	CM013761.1	137902271	C	A	0.142857	0	g1068.t1	missense_variant	AKAP9	ENSLACP00000005683	A kinase (PRKA) anchor protein (Yotiao) 9
Chr1	CM013761.1	137911262	G	A	0.0357143	0	g1068.t1	missense_variant	AKAP9	ENSLACP00000005683	A kinase (PRKA) anchor protein (Yotiao) 9
Chr1	CM013761.1	137943328	A	T	0.142857	0	g1068.t1	missense_variant	AKAP9	ENSLACP00000005683	A kinase (PRKA) anchor protein (Yotiao) 9
Chr1	CM013761.1	138046688	G	T	0.0714286	0	g1071.t1	missense_variant	ANKIB1	ENSTGUP00000001518	ankyrin repeat and IBR domain containing 1
Chr1	CM013761.1	138107460	T	C	0.0357143	0	g1072.t1	missense_variant&splice_region_variant	PEX1	ENSGALP00000015313	biogenesis factor
Chr1	CM013761.1	138122687	C	T	0.0357143	0	g1072.t1	missense_variant	PEX1	ENSGALP00000015313	biogenesis factor
Chr1	CM013761.1	139412096	G	A	0.0357143	0	g1097.t1	missense_variant	CASD1	ENSTGUP00000001603	CAS1 domain containing 1
Chr1	CM013761.1	139599566	G	C	0.0357143	0	g1100.t1	missense_variant	PPP1R9A	ENSGALP00000015748	protein phosphatase 1, regulatory
Chr1	CM013761.1	141147833	A	G	0.107143	0	g1118.t1	missense_variant	NXPH1	ENSPSIP00000005275	May be signaling molecules that resemble neuropeptides (By similarity)
Chr1	CM013761.1	142657228	T	C	0.571429	0.157143	g1125.t1	missense_variant	0	ENSTGUP00000002503	Inherit from veNOG: von Willebrand factor D and EGF domains
Chr1	CM013761.1	144571315	A	G	0.107143	0	g1135.t1	missense_variant	0	ENSGALP00000017545	ankyrin repeat and MYND domain containing 2
Chr1	CM013761.1	144928517	A	T	0.0357143	0	g1138.t1	missense_variant	AHR	ENSGALP00000017595	aryl hydrocarbon receptor
Chr1	CM013761.1	145902179	T	C	0.178571	0	g1144.t1	missense_variant	TWISTNB	ENSGALP00000017640	TWIST neighbor
Chr1	CM013761.1	146232980	C	T	0.0357143	0	g1148.t1	missense_variant	0	ENSGALP00000017711	Predicted ATPase of the ABC class
Chr1	CM013761.1	146605685	A	G	0.0357143	0	g1150.t1	missense_variant	SP4	ENSMGAP00000010761	Zinc finger, C2H2 type
Chr1	CM013761.1	146679716	T	C	0.0357143	0	g1151.t1	missense_variant	DNAH11	ENSACAP00000020494	heavy chain
Chr1	CM013761.1	147227147	T	C	0.0357143	0	g1158.t1	missense_variant	KLHL7	ENSGALP00000017779	Kelch-like protein
Chr1	CM013761.1	147236764	T	C	0.0357143	0	g1159.t1	missense_variant	0	ENSTGUP00000002839	Inherit from veNOG: nucleoporin like 2
Chr1	CM013761.1	147484856	C	A	0.214286	0	g1165.t1	missense_variant	0	ENSGALP00000017862	Inherit from veNOG: family with sequence similarity 221, member A
Chr1	CM013761.1	147781794	C	G	0.357143	0	g1168.t1	missense_variant	DFNA5	ENSTGUP00000002910	Gasdermin family
Chr1	CM013761.1	147788490	T	C	0.142857	0	g1168.t1	missense_variant	DFNA5	ENSTGUP00000002910	Gasdermin family
Chr1	CM013761.1	147848391	G	C	0.0357143	0	g1169.t1	missense_variant	OSBPL3	ENSTGUP00000002948	oxysterol binding protein-like 3
Chr1	CM013761.1	148709467	C	G	0.25	0.0428571	g1176.t1	missense_variant	SKAP2	ENSGALP00000037033	src kinase associated phosphoprotein 2
Chr1	CM013761.1	148918340	C	T	0.142857	0.0428571	g1182.t1	missense_variant	HOXA6	ENSTGUP00000003000	Homeobox domain
Chr1	CM013761.1	149272251	G	A	0.178571	0	g1192.t1	missense_variant	TAX1BP1	ENSGALP00000018109	Tax1 (human T-cell leukemia virus type I) binding protein 1
Chr1	CM013761.1	150380897	G	A	0.285714	0	g1204.t1	missense_variant	BTD	ENSMGAP00000011278	Carbon-nitrogen hydrolase
Chr1	CM013761.1	150381207	T	C	0.107143	0.342857	g1204.t1	missense_variant	BTD	ENSMGAP00000011278	Carbon-nitrogen hydrolase
Chr1	CM013761.1	152028627	G	A	0.0357143	0	g1214.t2	missense_variant	KCNH8	ENSTGUP00000003315	potassium voltage-gated channel, subfamily H (eag-related), member 8
Chr1	CM013761.1	153614947	C	T	0.0357143	0	g1220.t1	missense_variant	NKIRAS1	ENSMGAP00000011479	NFKB inhibitor interacting Ras-like 1
Chr1	CM013761.1	153650829	G	A	0.25	0	g1222.t1	missense_variant	0	ENSGALP00000018398	Zinc finger, C4 type (two domains)
Chr1	CM013761.1	154198072	C	G	0.0357143	0	g1224.t1	missense_variant
Chr1	CM013761.1	154377790	T	C	0.142857	0	g1227.t1	missense_variant	NGLY1	ENSTGUP00000003636	Domain of unknown function (DUF750)
Chr1	CM013761.1	154381422	T	C	0.0357143	0	g1227.t1	missense_variant	NGLY1	ENSTGUP00000003636	Domain of unknown function (DUF750)
Chr1	CM013761.1	156345446	G	A	0.107143	0.771429	g1238.t1	missense_variant	GADL1	ENSTGUP00000003730	Pyridoxal-dependent decarboxylase conserved domain
Chr1	CM013761.1	156595073	G	A	0.0357143	0	g1240.t1	missense_variant	OSBPL10	ENSTGUP00000003775	oxysterol binding protein-like 10
Chr1	CM013761.1	157029574	T	C	0.0357143	0	g1246.t1	missense_variant	0	ENSTGUP00000003912	Inherit from veNOG: T cell activation inhibitor, mitochondrial
Chr1	CM013761.1	157353107	A	G	0.214286	0	g1249.t1	missense_variant	ANO10	ENSTGUP00000003952	Calcium-activated chloride channel
Chr1	CM013761.1	157604391	T	C	0.142857	0.742857	g1253.t1	missense_variant
Chr1	CM013761.1	157844583	A	G	0.0714286	0	g1258.t2	missense_variant	SH3BP5	ENSTGUP00000004097	SH3-domain binding protein 5 (BTK-associated)
Chr1	CM013761.1	157868003	T	C	0.321429	0	g1259.t1	missense_variant	0	ENSGALP00000018823	MIT
Chr1	CM013761.1	158208725	C	A	0.0357143	0	g1265.t1	missense_variant	TRAK1	ENSMLUP00000005147	trafficking protein, kinesin binding 1
Chr1	CM013761.1	158538177	T	C	0.0357143	0	g1267.t1	missense_variant	CTNNB1	ENSTGUP00000004945	catenin (cadherin-associated protein), beta 1, 88kDa
Chr1	CM013761.1	158854013	G	A	0.107143	0	g1270.t1	missense_variant	TGM4	ENSTGUP00000005088	transglutaminase 4 (prostate)
Chr1	CM013761.1	158888933	C	A	0.142857	0	g1271.t1	missense_variant	0	ENSGALP00000019367	zinc finger, DHHC-type containing 3
Chr1	CM013761.1	158924929	A	C	0.0357143	0	g1272.t1	missense_variant	EXOSC7	ENSGALP00000019366	3' exoribonuclease family, domain 2
Chr1	CM013761.1	159114282	C	T	0.392857	0	g1276.t1	missense_variant	MYRIP	ENSMGAP00000012311	myosin VIIA and Rab interacting protein
Chr1	CM013761.1	159507212	T	C	0.0357143	0	g1284.t1	missense_variant	CX3CR1	ENSTGUP00000018257	chemokine (C-X3-C motif) receptor 1
Chr1	CM013761.1	159521438	C	T	0.0357143	0	g1285.t1	missense_variant	CCR4	ENSMGAP00000017082	chemokine (C-C motif) receptor 4
Chr1	CM013761.1	159568408	A	G	0.0357143	0	g1286.t1	missense_variant	GLB1	ENSGALP00000019496	Beta-galactosidase
Chr1	CM013761.1	159568520	A	G	0.0357143	0	g1286.t1	missense_variant	GLB1	ENSGALP00000019496	Beta-galactosidase
Chr1	CM013761.1	159620504	A	G	0.0357143	0	g1289.t1	missense_variant	FYCO1	ENSTGUP00000004648	FYVE and coiled-coil domain containing 1
Chr1	CM013761.1	159705086	C	T	0.0357143	0	g1294.t1	missense_variant
Chr1	CM013761.1	159727309	T	C	0.285714	0	g1295.t1	missense_variant	TOPBP1	ENSMGAP00000012102	topoisomerase (DNA) II binding protein 1
Chr1	CM013761.1	159762213	C	G	0.178571	0	g1297.t1	missense_variant	BFSP2	ENSTGUP00000004620	beaded filament structural protein 2, phakinin
Chr1	CM013761.1	159781029	T	C	0.214286	0	g1297.t1	missense_variant	BFSP2	ENSTGUP00000004620	beaded filament structural protein 2, phakinin
Chr1	CM013761.1	160076536	T	G	0.25	0	g1302.t1	missense_variant&splice_region_variant	UBA5	ENSGALP00000019110	ubiquitin-like modifier activating enzyme 5
Chr1	CM013761.1	160118615	G	C	0.571429	0.514286	g1306.t1	missense_variant	DNAJC13	ENSTGUP00000004517	DnaJ (Hsp40) homolog, subfamily C, member 13
Chr1	CM013761.1	160125159	C	T	0.0357143	0	g1306.t1	missense_variant	DNAJC13	ENSTGUP00000004517	DnaJ (Hsp40) homolog, subfamily C, member 13
Chr1	CM013761.1	160618655	C	G	0.0714286	0	g1310.t1	missense_variant	0	ENSTGUP00000004317	S_TKc
Chr1	CM013761.1	160624400	C	T	0.0357143	0	g1310.t1	missense_variant	0	ENSTGUP00000004317	S_TKc
Chr1	CM013761.1	160703494	C	T	0.0357143	0	g1312.t1	missense_variant	LARS2	ENSTGUP00000005179	leucyl-tRNA synthetase 2, mitochondrial
Chr1	CM013761.1	160715794	C	A	0.0714286	0	g1312.t1	missense_variant	LARS2	ENSTGUP00000005179	leucyl-tRNA synthetase 2, mitochondrial
Chr1	CM013761.1	160863176	G	A	0.0357143	0	g1317.t1	missense_variant	SLC12A7	ENSTGUP00000007253	solute carrier family 12
Chr1	CM013761.1	160981314	T	A	0.0714286	0	g1318.t1	missense_variant	NFX1	ENSTGUP00000007275	nuclear transcription factor, X-box binding 1
Chr1	CM013761.1	160981398	C	T	0.0357143	0	g1318.t1	missense_variant	NFX1	ENSTGUP00000007275	nuclear transcription factor, X-box binding 1
Chr1	CM013761.1	161016748	A	G	0.25	0	g1319.t1	missense_variant	0	ENSTGUP00000007290	Inherit from veNOG: kiaa0947
Chr1	CM013761.1	161258436	A	G	0.0714286	0	g1322.t1	missense_variant	TNS3	ENSTGUP00000007338	C2 domain of PTEN tumour-suppressor protein
Chr1	CM013761.1	161757351	C	T	0.0357143	0	g1324.t1	missense_variant	IGFBP1	ENSGALP00000020307	Insulin-like growth factor binding protein 1
Chr1	CM013761.1	162464045	G	A	0.0357143	0	g1327.t1	missense_variant	0	ENSGALP00000020268	protein disulfide isomerase family A, member 4
Chr1	CM013761.1	162465144	C	T	0.0357143	0	g1327.t1	missense_variant	0	ENSGALP00000020268	protein disulfide isomerase family A, member 4
Chr1	CM013761.1	162572456	T	G	0.0357143	0	g1329.t1	missense_variant	0	ENSTGUP00000001846	Cullin protein neddylation domain
Chr1	CM013761.1	163190509	G	C	0.142857	0.257143	g1332.t1	missense_variant	0	ENSXETP00000063150	Laminin G domain
Chr1	CM013761.1	165099581	T	C	0.0357143	0	g1338.t1	missense_variant	HECW1	ENSTGUP00000001878	HECT, C2 and WW domain containing E3 ubiquitin protein ligase 1
Chr1	CM013761.1	165099824	G	A	0.107143	0	g1338.t1	missense_variant	HECW1	ENSTGUP00000001878	HECT, C2 and WW domain containing E3 ubiquitin protein ligase 1
Chr1	CM013761.1	165365369	T	C	0.0357143	0	g1343.t1	missense_variant	0	ENSTGUP00000001886	chromosome 2 open reading frame, human C7orf25
Chr1	CM013761.1	165365624	T	C	0.214286	0	g1343.t1	missense_variant	0	ENSTGUP00000001886	chromosome 2 open reading frame, human C7orf25
Chr1	CM013761.1	165365821	C	T	0.0357143	0	g1343.t1	missense_variant	0	ENSTGUP00000001886	chromosome 2 open reading frame, human C7orf25
Chr1	CM013761.1	165366260	G	A	0.107143	0	g1343.t1	missense_variant	0	ENSTGUP00000001886	chromosome 2 open reading frame, human C7orf25
Chr1	CM013761.1	165366550	T	C	0.5	0	g1343.t1	missense_variant	0	ENSTGUP00000001886	chromosome 2 open reading frame, human C7orf25
Chr1	CM013761.1	165790411	T	C	0.285714	0.0428571	g1345.t1	missense_variant	GLI3	ENSTGUP00000001895	GLI family zinc finger 3
Chr1	CM013761.1	166970402	G	C	0.0357143	0	g1352.t1	missense_variant	RALA	ENSSSCP00000021064	v-ral simian leukemia viral oncogene homolog A (ras related)
Chr1	CM013761.1	167461938	A	G	0.0357143	0	g1355.t1	missense_variant	VPS41	ENSGALP00000036654	vacuolar protein sorting 41 homolog (S. cerevisiae)
Chr1	CM013761.1	167674629	C	G	0.107143	0	g1357.t1	missense_variant&splice_region_variant	LRRFIP2	ENSMUSP00000035078	leucine rich repeat (in FLII) interacting protein
Chr1	CM013761.1	167770606	C	A	0.214286	0	g1358.t1	missense_variant	GOLGA4	ENSTGUP00000001950	golgin A4
Chr1	CM013761.1	167898185	A	G	0.607143	0.728571	g1360.t1	missense_variant
Chr1	CM013761.1	168188265	T	A	0.142857	0	g1362.t1	missense_variant	CCDC129	ENSPSIP00000015588	coiled-coil domain containing 129
Chr1	CM013761.1	168621678	G	A	0.107143	0	g1365.t1	missense_variant	AVL9	ENSGALP00000019901	AVL9 homolog
Chr1	CM013761.1	168664560	A	G	0.0714286	0	g1367.t1	missense_variant	0	ENSGALP00000019884	0
Chr1	CM013761.1	168791651	A	G	0.321429	0	g1370.t1	missense_variant	BBS9	ENSMGAP00000012692	Bardet-Biedl syndrome 9
Chr1	CM013761.1	169292956	T	C	0.0357143	0	g1372.t1	missense_variant	NPSR1	ENSGALP00000019838	neuropeptide S
Chr1	CM013761.1	169420560	G	C	0.107143	0.171429	g1374.t1	missense_variant	TBX20	ENSGALP00000019818	TBOX
Chr1	CM013761.1	169902587	T	A	0.142857	0	g1378.t1	missense_variant	ANLN	ENSMGAP00000012611	anillin, actin binding protein
Chr1	CM013761.1	170416751	C	G	0.428571	0	g1384.t1	missense_variant	0	ENSMGAP00000012562	NDK
Chr1	CM013761.1	170416826	A	C	0.0357143	0	g1384.t1	missense_variant	0	ENSMGAP00000012562	NDK
Chr1	CM013761.1	170462907	G	A	0.107143	0	g1386.t1	missense_variant	EPDR1	ENSGALP00000019690	ependymin related protein 1 (zebrafish)
Chr1	CM013761.1	170603504	C	A	0.0714286	0	g1389.t1	missense_variant	TRANK1	ENSTGUP00000005851	tetratricopeptide repeat and ankyrin repeat containing 1
Chr1	CM013761.1	170642471	G	A	0.0357143	0	g1390.t1	missense_variant	DCLK3	ENSMGAP00000012516	S_TKc
Chr1	CM013761.1	171622643	T	C	0.0714286	0	g1394.t1	missense_variant	CLASP2	ENSPSIP00000003657	cytoplasmic linker associated protein
Chr1	CM013761.1	171669611	G	A	0.107143	0	g1395.t2	missense_variant	0	ENSTGUP00000001805	cytoplasmic linker associated protein 2
Chr1	CM013761.1	171922655	G	A	0.142857	0	g1398.t1	missense_variant	0	ENSGALP00000019506	Extracellular link domain
Chr2	CM013762.1	61296	A	G	0.0357143	0	g1401.t1	missense_variant	ZPLD1	ENSTGUP00000014018	zona pellucida-like domain containing 1
Chr2	CM013762.1	292044	T	C	0.0357143	0.257143	g1405.t1	missense_variant	CEP97	ENSGALP00000024714	centrosomal protein 97kDa
Chr2	CM013762.1	292069	T	C	0.75	0.342857	g1405.t1	missense_variant	CEP97	ENSGALP00000024714	centrosomal protein 97kDa
Chr2	CM013762.1	438457	A	C	0.0357143	0.2	g1413.t1	missense_variant	IMPG2	ENSGALP00000036121	Interphotoreceptor matrix proteoglycan
Chr2	CM013762.1	458353	C	T	0.0357143	0	g1413.t1	missense_variant	IMPG2	ENSGALP00000036121	Interphotoreceptor matrix proteoglycan
Chr2	CM013762.1	891195	A	G	0.0357143	0	g1418.t1	missense_variant	0	ENSMGAP00000015194	Cortactin-binding protein-2
Chr2	CM013762.1	891468	T	G	0.0357143	0	g1418.t1	missense_variant	0	ENSMGAP00000015194	Cortactin-binding protein-2
Chr2	CM013762.1	1137944	G	T	0.0357143	0	g1422.t2	missense_variant	DCBLD2	ENSTGUP00000014044	discoidin, CUB and LCCL domain-containing protein
Chr2	CM013762.1	1625542	C	G	0.0357143	0.0285714	g1430.t1	missense_variant	TBX19	ENSTGUP00000013832	TBOX
Chr2	CM013762.1	1638312	C	A	0.0357143	0	g1430.t1	missense_variant	TBX19	ENSTGUP00000013832	TBOX
Chr2	CM013762.1	1726419	A	T	0.214286	0	g1431.t1	missense_variant	0	ENSTGUP00000013831	K05507 C motif chemokine 1 2
Chr2	CM013762.1	2159315	G	A	0.0357143	0	g1438.t1	missense_variant	SLC35A5	ENSGALP00000024472	solute carrier family 35, member A5
Chr2	CM013762.1	2509646	G	C	0	0.228571	g1448.t1	missense_variant	ILDR1	ENSGALP00000024377	immunoglobulin-like domain containing receptor 1
Chr2	CM013762.1	2731269	T	C	0.0357143	0	g1455.t1	missense_variant	HSPA13	ENSGALP00000025206	heat shock protein 70kDa family, member 13
Chr2	CM013762.1	2972296	A	G	0.0357143	0	g1458.t1	missense_variant	0	ENSTGUP00000013945	Inherit from veNOG: nuclear receptor interacting protein 1
Chr2	CM013762.1	3361656	T	C	0.0357143	0	g1459.t1	missense_variant	USP25	ENSLACP00000002534	ubiquitin- specific peptidase
Chr2	CM013762.1	4305600	C	T	0.0714286	0	g1461.t1	missense_variant	0	ENSTGUP00000013952	MAM domain
Chr2	CM013762.1	8440599	C	T	0.25	0	g1473.t1	missense_variant	N6AMT1	ENSTGUP00000013886	Methyltransferase small domain
Chr2	CM013762.1	8468038	T	G	0.107143	0	g1474.t1	missense_variant	RWDD2B	ENSTGUP00000013992	Protein of unknown function (DUF1115)
Chr2	CM013762.1	8491677	C	T	0.0357143	0	g1475.t1	missense_variant	0	ENSMGAP00000015355	Zn-finger in ubiquitin-hydrolases and other protein
Chr2	CM013762.1	8496529	C	G	0.0357143	0	g1475.t1	missense_variant	0	ENSMGAP00000015355	Zn-finger in ubiquitin-hydrolases and other protein
Chr2	CM013762.1	8509930	T	C	0.214286	0	g1476.t1	missense_variant	CCT8	ENSMGAP00000015356	chaperonin containing Tcp1, subunit 8 (theta)
Chr2	CM013762.1	8717089	A	G	0.0357143	0	g1480.t1	missense_variant	GRIK1	ENSGALP00000025484	glutamate receptor, ionotropic, kainate 1
Chr2	CM013762.1	8974707	T	C	0.0357143	0	g1483.t1	missense_variant	TIAM1	ENSGALP00000025495	T-cell lymphoma invasion and metastasis 1
Chr2	CM013762.1	9217316	A	T	0.0357143	0.2	g1486.t1	missense_variant	SCAF4	ENSGALP00000025508	SR-related CTD-associated factor 4
Chr2	CM013762.1	9322397	C	G	0.0714286	0	g1488.t1	missense_variant	HUNK	ENSPSIP00000015947	Hormonally up-regulated Neu-associated kinase
Chr2	CM013762.1	9460560	T	G	0	0.0285714	g1490.t1	missense_variant	URB1	ENSMGAP00000015365	URB1 ribosome biogenesis 1 homolog (S. cerevisiae)
Chr2	CM013762.1	9474715	T	C	0.0357143	0.257143	g1490.t1	missense_variant	URB1	ENSMGAP00000015365	URB1 ribosome biogenesis 1 homolog (S. cerevisiae)
Chr2	CM013762.1	9903490	G	A	0.0357143	0.2	g1496.t1	missense_variant	IFNAR1	ENSMGAP00000018328	Interferon alpha beta
Chr2	CM013762.1	9932408	G	T	0.107143	0	g1497.t1	missense_variant	IFNGR2	ENSGALP00000025691	interferon gamma receptor 2 (interferon gamma transducer 1)
Chr2	CM013762.1	9976047	A	G	0.0714286	0.0857143	g1500.t1	missense_variant	0	ENSGALP00000025709	Phosphoribosylglycinamide synthetase, C domain
Chr2	CM013762.1	10046655	G	A	0.0357143	0	g1502.t1	missense_variant	SON	ENSGALP00000010157	SON DNA binding protein
Chr2	CM013762.1	10050867	A	G	0	0.2	g1502.t1	missense_variant	SON	ENSGALP00000010157	SON DNA binding protein
Chr2	CM013762.1	10051911	G	C	0.0357143	0	g1502.t1	missense_variant	SON	ENSGALP00000010157	SON DNA binding protein
Chr2	CM013762.1	10337461	C	G	0.0357143	0	g1506.t1	missense_variant	0	ENSMGAP00000017084	Sodium:solute symporter family
Chr2	CM013762.1	11286016	T	A	0.0714286	0	g1517.t1	missense_variant	SETD4	ENSGALP00000025766	SET domain containing 4
Chr2	CM013762.1	11287126	T	C	0.0357143	0	g1517.t1	missense_variant	SETD4	ENSGALP00000025766	SET domain containing 4
Chr2	CM013762.1	11941096	G	C	0.0714286	0.0857143	g1526.t1	missense_variant	DYRK1A	ENSTGUP00000005131	dual-specificity tyrosine-(Y)-phosphorylation regulated kinase 1A
Chr2	CM013762.1	12019341	T	C	0.107143	0	g1528.t1	missense_variant	0	ENSMGAP00000015410	Inward rectifier potassium channel
Chr2	CM013762.1	12563923	A	G	0.0357143	0	g1532.t1	missense_variant	ETS2	ENSMGAP00000015412	v-ets erythroblastosis virus E26 oncogene homolog 2 (avian)
Chr2	CM013762.1	12745140	T	C	0.0357143	0.0857143	g1535.t1	missense_variant	BRWD3	ENSGGOP00000004047	bromodomain and WD repeat domain containing 3
Chr2	CM013762.1	13195820	T	C	0.0357143	0	g1539.t1	missense_variant	DSCAM	ENSGALP00000025946	Down syndrome cell adhesion molecule
Chr2	CM013762.1	13771436	T	C	0.964286	0.0857143	g1544.t1	missense_variant	TMPRSS2	ENSTGUP00000005567	transmembrane protease serine
Chr2	CM013762.1	13773349	G	C	0.0357143	0	g1544.t1	missense_variant	TMPRSS2	ENSTGUP00000005567	transmembrane protease serine
Chr2	CM013762.1	13846406	T	C	0.0357143	0	g1545.t1	missense_variant	RIPK4	ENSGALP00000025962	Receptor-interacting serine-threonine kinase 4
Chr2	CM013762.1	13849857	G	A	0.285714	0	g1545.t1	missense_variant	RIPK4	ENSGALP00000025962	Receptor-interacting serine-threonine kinase 4
Chr2	CM013762.1	14174557	C	A	0.178571	0	g1550.t1	missense_variant	ABCG1	ENSTGUP00000005731	ATP-binding cassette, sub-family G (WHITE), member 1
Chr2	CM013762.1	14548954	T	C	0.0714286	0.128571	g1560.t1	missense_variant	CBS	ENSTGUP00000005982	Pyridoxal-phosphate dependent enzyme
Chr2	CM013762.1	14771362	G	C	0.107143	0	g1562.t1	missense_variant	0	ENSGALP00000026069	S_TKc
Chr2	CM013762.1	15253454	T	G	0.0357143	0	g1567.t1	missense_variant	0	ENSTGUP00000006205	Dip2/Utp12 Family
Chr2	CM013762.1	15317335	A	G	0.0357143	0	g1569.t1	missense_variant	ICOSLG	ENSTGUP00000006227	CD80-like C2-set immunoglobulin domain
Chr2	CM013762.1	15945332	C	G	0.142857	0	g1572.t1	missense_variant
Chr2	CM013762.1	16040905	C	T	0.0357143	0	g1573.t2	missense_variant	EFHC2	ENSMGAP00000015472	EF-hand domain (C-terminal) containing 2
Chr2	CM013762.1	17229946	C	G	0.0357143	0	g1582.t1	missense_variant	MED14	ENSPPYP00000022666	mediator complex subunit 14
Chr2	CM013762.1	17438776	A	T	0.0357143	0	g1584.t1	missense_variant	BCOR	ENSTGUP00000006844	Inherit from veNOG: BCL6 corepressor
Chr2	CM013762.1	17472796	G	A	0.0357143	0	g1584.t1	missense_variant	BCOR	ENSTGUP00000006844	Inherit from veNOG: BCL6 corepressor
Chr2	CM013762.1	18317572	G	T	0.5	0.2	g1595.t1	missense_variant	CYBB	ENSTGUP00000007030	cytochrome b-245
Chr2	CM013762.1	19924470	G	C	0.285714	0	g1601.t1	missense_variant	0	ENSGALP00000026200	Pfam:efhand_2
Chr2	CM013762.1	19951797	A	G	0.0357143	0	g1601.t1	missense_variant	0	ENSGALP00000026200	Pfam:efhand_2
Chr2	CM013762.1	20792756	C	G	0	0.128571	g1606.t1	missense_variant	GK	ENSGALP00000026206	FGGY family of carbohydrate kinases, C-terminal domain
Chr2	CM013762.1	20950340	T	C	0.75	0.228571	g1608.t1	missense_variant	NR0B1	ENSTGUP00000007284	nuclear receptor subfamily 0, group B, member 1
Chr2	CM013762.1	21084223	C	G	0.785714	0.2	g1609.t1	missense_variant	IL1RAPL1	ENSPSIP00000018944	Interleukin 1 receptor accessory protein-like
Chr2	CM013762.1	21084293	G	A	0.0357143	0	g1609.t1	missense_variant	IL1RAPL1	ENSPSIP00000018944	Interleukin 1 receptor accessory protein-like
Chr2	CM013762.1	21084798	T	C	0	0.128571	g1609.t1	missense_variant	IL1RAPL1	ENSPSIP00000018944	Interleukin 1 receptor accessory protein-like
Chr2	CM013762.1	23144581	G	A	0	0.0285714	g1614.t1	missense_variant	POLA1	ENSGALP00000026266	polymerase (DNA directed), alpha 1, catalytic subunit
Chr2	CM013762.1	23307180	C	T	0.0357143	0	g1617.t1	missense_variant	0	ENSGALP00000026287	Pfam:DUF300
Chr2	CM013762.1	24109342	T	G	0.0714286	0	g1624.t1	missense_variant	PHEX	ENSMGAP00000015528	phosphate regulating endopeptidase homolog, X-linked
Chr2	CM013762.1	24376383	G	A	0.0357143	0	g1627.t1	missense_variant	KLHL34	ENSGALP00000026386	BACK
Chr2	CM013762.1	25142597	G	A	0.357143	0	g1632.t1	missense_variant	0	ENSGALP00000026428	MAP7 (E-MAP-115) family
Chr2	CM013762.1	25182594	G	A	0.107143	0	g1633.t1	missense_variant	0	ENSMGAP00000015539	Inherit from veNOG: chromosome X open reading frame 23
Chr2	CM013762.1	26260717	T	C	0.0357143	0	g1648.t1	missense_variant	NHS	ENSTGUP00000008029	Nance-Horan syndrome (congenital cataracts and dental anomalies)
Chr2	CM013762.1	26887916	G	A	0.0357143	0	g1650.t1	missense_variant	HAT2	ENSMGAP00000015557	retinoblastoma binding protein
Chr2	CM013762.1	26916563	T	C	0.0357143	0	g1651.t1	missense_variant	TXLNG	ENSTGUP00000008104	taxilin gamma
Chr2	CM013762.1	27434247	T	C	0.107143	0	g1657.t1	missense_variant	ACE2	ENSGALP00000026662	angiotensin I converting enzyme (peptidyl-dipeptidase A) 2
Chr2	CM013762.1	28413708	T	C	0.0357143	0	g1668.t1	missense_variant	OFD1	ENSGALP00000026704	oral-facial-digital syndrome 1
Chr2	CM013762.1	28459918	C	G	0.0357143	0	g1671.t1	missense_variant	TCEANC	ENSTGUP00000008473	transcription elongation factor A (SII) N-terminal and central domain containing
Chr2	CM013762.1	29057908	T	C	0.0357143	0	g1675.t1	missense_variant	0	ENSLACP00000000111	0
Chr2	CM013762.1	30141440	G	A	0.0714286	0	g1678.t1	missense_variant	MID1	ENSTGUP00000008609	midline 1 (Opitz BBB syndrome)
Chr2	CM013762.1	30247314	G	A	0.0714286	0	g1681.t1	missense_variant	MID1	ENSTGUP00000008609	midline 1 (Opitz BBB syndrome)
Chr2	CM013762.1	30355190	C	A	0.0357143	0	g1682.t1	missense_variant	CLCN4	ENSMGAP00000015591	chloride channel, voltage-sensitive 4
Chr2	CM013762.1	30371469	C	T	0.0357143	0	g1682.t1	missense_variant	CLCN4	ENSMGAP00000015591	chloride channel, voltage-sensitive 4
Chr2	CM013762.1	30412623	C	T	0.107143	0	g1683.t1	missense_variant	WWC3	ENSTGUP00000008707	WWC family member 3
Chr2	CM013762.1	30567857	A	G	0.107143	0	g1685.t1	missense_variant	SHROOM2	ENSMGAP00000015594	Shroom family member
Chr2	CM013762.1	30585932	G	A	0.107143	0	g1685.t1	missense_variant	SHROOM2	ENSMGAP00000015594	Shroom family member
Chr2	CM013762.1	30588458	T	A	0.0357143	0	g1685.t1	missense_variant	SHROOM2	ENSMGAP00000015594	Shroom family member
Chr2	CM013762.1	30595664	T	C	0.0357143	0	g1685.t1	missense_variant	SHROOM2	ENSMGAP00000015594	Shroom family member
Chr2	CM013762.1	32668194	T	C	0.214286	0	g1690.t1	missense_variant	NLGN4X	ENSMGAP00000015603	Neuroligin
Chr2	CM013762.1	34172175	G	A	0.178571	0	g1691.t1	missense_variant	0	ENSTGUP00000008895	IG_like
Chr2	CM013762.1	34172519	T	G	0.0357143	0	g1691.t1	missense_variant	0	ENSTGUP00000008895	IG_like
Chr2	CM013762.1	34175682	G	A	0	0.0857143	g1691.t1	missense_variant	0	ENSTGUP00000008895	IG_like
Chr2	CM013762.1	34180662	G	T	0.0357143	0	g1691.t1	missense_variant	0	ENSTGUP00000008895	IG_like
Chr2	CM013762.1	34521268	A	T	0.0357143	0	g1696.t1	missense_variant	ZBED1	ENSMGAP00000016425	zinc finger, BED-type containing 1
Chr2	CM013762.1	34888001	T	C	0.0357143	0.114286	g1698.t1	missense_variant	AKAP17A	ENSMGAP00000015618	A kinase (PRKA) anchor protein 17A
Chr2	CM013762.1	35014303	A	G	0.25	0	g1702.t1	missense_variant	0	ENSTGUP00000018126	Interleukin-6 receptor alpha chain, binding
Chr2	CM013762.1	35599429	T	C	0.0357143	0	g1705.t1	missense_variant	SHOX	ENSTGUP00000011024	OAR domain
Chr2	CM013762.1	36322187	G	C	0.571429	0	g1717.t1	missense_variant	0	ENSTGUP00000010878	Fibronectin type III domain
Chr2	CM013762.1	36452904	A	G	0.0357143	0	g1720.t1	missense_variant	HERC2	ENSGALP00000026967	Mouse development and cellular proliferation protein Cullin-7
Chr2	CM013762.1	37408472	G	C	0.642857	0.114286	g1730.t1	missense_variant	GABRB3	ENSMGAP00000015650	Gamma-aminobutyric acid (GABA) A receptor, beta
Chr2	CM013762.1	37732334	A	G	0.0357143	0	g1732.t1	missense_variant	0	ENSMGAP00000015652	E1-E2 ATPase
Chr2	CM013762.1	38459309	T	A	0.0357143	0	g1743.t1	missense_variant	0	ENSMGAP00000015666	0
Chr2	CM013762.1	38600856	A	G	0.285714	0.0857143	g1749.t1	missense_variant	EIF5B	ENSGALP00000027015	eukaryotic translation initiation factor
Chr2	CM013762.1	38628765	G	C	0.0357143	0	g1750.t1	missense_variant	REV1	ENSTGUP00000010413	impB/mucB/samB family
Chr2	CM013762.1	38668292	T	C	0.0357143	0	g1750.t1	missense_variant	REV1	ENSTGUP00000010413	impB/mucB/samB family
Chr2	CM013762.1	39114436	A	G	0.0357143	0	g1754.t1	missense_variant	LONRF2	ENSGALP00000027022	LON peptidase N-terminal domain and ring finger 2
Chr2	CM013762.1	39159278	A	C	0.0357143	0	g1755.t1	missense_variant	CHST10	ENSTGUP00000010370	carbohydrate sulfotransferase
Chr2	CM013762.1	39453295	G	C	0.0357143	0	g1760.t1	missense_variant	TBC1D8	ENSPSIP00000019766	TBC1 domain family, member 8 (with GRAM domain)
Chr2	CM013762.1	39460508	C	T	0.107143	0	g1760.t1	missense_variant	TBC1D8	ENSPSIP00000019766	TBC1 domain family, member 8 (with GRAM domain)
Chr2	CM013762.1	39478359	T	A	0.0357143	0	g1760.t1	missense_variant	TBC1D8	ENSPSIP00000019766	TBC1 domain family, member 8 (with GRAM domain)
Chr2	CM013762.1	39530920	A	G	0.0357143	0	g1761.t1	missense_variant	0	ENSGALP00000027036	Uncharacterized conserved protein (DUF2363)
Chr2	CM013762.1	39820604	G	C	0.178571	0	g1764.t1	missense_variant	0	ENSGALP00000027041	mitogen-activated protein kinase kinase kinase kinase 4
Chr2	CM013762.1	41295077	G	C	0.571429	0.271429	g1776.t1	missense_variant	TGFBRAP1	ENSTGUP00000010075	transforming growth factor, beta receptor associated protein 1
Chr2	CM013762.1	41654366	T	G	0.0357143	0	g1781.t1	missense_variant&splice_region_variant	UXS1	ENSGALP00000027072	UDP-glucuronate decarboxylase N-terminal
Chr2	CM013762.1	42431363	A	G	0.642857	0.457143	g1784.t2	missense_variant	GCC2	ENSTGUP00000009959	GRIP and coiled-coil domain containing 2
Chr2	CM013762.1	42553475	A	G	0.0357143	0	g1786.t1	missense_variant	RANBP2	ENSCPOP00000000343	RAN binding protein 2
Chr2	CM013762.1	42559542	C	G	0.0357143	0	g1786.t1	missense_variant	RANBP2	ENSCPOP00000000343	RAN binding protein 2
Chr2	CM013762.1	42559596	A	G	0.0357143	0	g1786.t1	missense_variant	RANBP2	ENSCPOP00000000343	RAN binding protein 2
Chr2	CM013762.1	42624764	G	A	0	0.0142857	g1787.t1	missense_variant	EDAR	ENSGALP00000027086	ectodysplasin A receptor
Chr2	CM013762.1	43010973	G	T	0.0357143	0	g1790.t1	missense_variant	43718	ENSPSIP00000009944	Septin 6
Chr2	CM013762.1	43543845	C	G	0.0357143	0	g1797.t1	missense_variant	TFDP1	ENSTGUP00000009580	Transcription factor
Chr2	CM013762.1	43687379	G	A	0.214286	0	g1799.t1	missense_variant	ADPRHL1	ENSMODP00000004716	ADP-ribosylhydrolase like 1
Chr2	CM013762.1	43755705	T	C	0.0357143	0	g1800.t1	missense_variant	LAMP1	ENSTGUP00000009482	Lysosome-associated membrane glycoprotein (Lamp)
Chr2	CM013762.1	43756922	T	C	0.0357143	0	g1800.t1	missense_variant	LAMP1	ENSTGUP00000009482	Lysosome-associated membrane glycoprotein (Lamp)
Chr2	CM013762.1	43801961	C	G	0.107143	0	g1801.t1	missense_variant	CUL4A	ENSGALP00000027120	cullin 4A
Chr2	CM013762.1	44087989	T	C	0.0357143	0	g1807.t1	missense_variant	ATP11A	ENSPSIP00000019401	ATPase, class VI, type
Chr2	CM013762.1	44258588	A	G	0.0357143	0	g1808.t1	missense_variant	TUBGCP3	ENSXETP00000004033	Tubulin, gamma complex associated protein 3
Chr2	CM013762.1	45125421	T	C	0.214286	0	g1815.t1	missense_variant	CARS2	ENSTGUP00000009108	tRNA synthetases class I (C) catalytic domain
Chr2	CM013762.1	45240324	G	T	0.0357143	0	g1817.t1	missense_variant	RAB20	ENSTGUP00000009057	ADP-ribosylation factor family
Chr2	CM013762.1	45251190	C	T	0.0357143	0	g1818.t1	missense_variant	COL4A2	ENSGALP00000027157	collagen, type IV, alpha
Chr2	CM013762.1	46024048	T	C	0.0357143	0	g1823.t1	missense_variant	MYO16	ENSGALP00000035770	myosin XVI
Chr2	CM013762.1	49217249	G	A	0.178571	0.0285714	g1840.t1	missense_variant	TPP2	ENSXMAP00000019278	tripeptidyl peptidase II
Chr2	CM013762.1	51173247	A	G	0.142857	0	g1857.t1	missense_variant	DOCK9	ENSTGUP00000011354	dedicator of cytokinesis 9
Chr2	CM013762.1	52431519	C	T	0.0357143	0	g1871.t1	missense_variant	0	ENSTGUP00000011500	UDP-glucose glycoprotein glucosyltransferase 2
Chr2	CM013762.1	52497313	C	A	0.142857	0.0571429	g1872.t1	missense_variant	DNAJC3	ENSMGAP00000015798	dnaJ homolog subfamily C member
Chr2	CM013762.1	53085584	T	C	0	0.0285714	g1880.t1	missense_variant	DCT	ENSTGUP00000011576	Common central domain of tyrosinase
Chr2	CM013762.1	56295520	T	G	0.357143	0.6	g1886.t1	missense_variant	SLITRK5	ENSPSIP00000000055	SLIT and NTRK-like family, member
Chr2	CM013762.1	58208240	A	G	0.0357143	0	g1888.t1	missense_variant	SLITRK1	ENSTGUP00000012968	SLIT and NTRK-like
Chr2	CM013762.1	61198692	C	T	0.535714	0.514286	g1895.t1	missense_variant	EDNRB	ENSGALP00000035729	endothelin receptor type B
Chr2	CM013762.1	61622772	C	T	0.107143	0	g1899.t1	missense_variant	MYCBP2	ENSTGUP00000012936	MYC binding protein 2
Chr2	CM013762.1	61688161	G	A	0.0357143	0	g1903.t2	missense_variant	0	ENSGALP00000027298	Inherit from veNOG: Ceroid-lipofuscinosis, neuronal 5
Chr2	CM013762.1	63342739	T	G	0.178571	0.471429	g1911.t1	missense_variant	PIBF1	ENSTGUP00000012890	progesterone immunomodulatory binding factor 1
Chr2	CM013762.1	66179292	C	A	0.0357143	0	g1921.t1	missense_variant	PCDH9	ENSTGUP00000012851	Protocadherin
Chr2	CM013762.1	72658434	C	G	0.142857	0	g1929.t1	missense_variant	0	ENSMGAP00000015865	OLF
Chr2	CM013762.1	73091066	T	C	0.0357143	0	g1938.t1	missense_variant	0	ENSTGUP00000012775	AAA domain (dynein-related subfamily)
Chr2	CM013762.1	73091068	C	T	0.0357143	0	g1938.t1	missense_variant	0	ENSTGUP00000012775	AAA domain (dynein-related subfamily)
Chr2	CM013762.1	73988020	G	C	0.0357143	0	g1944.t1	missense_variant	ENOX1	ENSGALP00000027367	ecto-NOX disulfide-thiol exchanger 1
Chr2	CM013762.1	74617506	T	C	0.0714286	0	g1948.t1	missense_variant	TSC22D1	ENSTGUP00000012712	TSC22 domain family, member 1
Chr2	CM013762.1	75970840	G	A	0.107143	0	g1967.t1	missense_variant	RB1	ENSGALP00000035706	Rb C-terminal domain
Chr2	CM013762.1	76342607	A	G	0	0.214286	g1970.t1	missense_variant	CDADC1	ENSTGUP00000012533	cytidine and dCMP deaminase domain containing 1
Chr2	CM013762.1	77334349	G	A	0.214286	0.242857	g1983.t1	missense_variant	INTS6	ENSTGUP00000012456	integrator complex subunit 6
Chr2	CM013762.1	77635133	C	G	0.0357143	0	g1989.t1	missense_variant	CKAP2	ENSTGUP00000012406	Inherit from veNOG: cytoskeleton associated protein 2
Chr2	CM013762.1	77649285	C	T	0.142857	0	g1990.t1	missense_variant	VPS36	ENSTGUP00000012399	vacuolar protein sorting 36 homolog (S. cerevisiae)
Chr2	CM013762.1	77736981	A	G	0.107143	0.228571	g1994.t1	missense_variant	0	ENSGALP00000027464	C2 domain of PTEN tumour-suppressor protein
Chr2	CM013762.1	77738825	C	T	0.0357143	0	g1994.t1	missense_variant	0	ENSGALP00000027464	C2 domain of PTEN tumour-suppressor protein
Chr2	CM013762.1	78453875	A	G	0.107143	0	g1999.t1	missense_variant	NHLRC3	ENSTGUP00000012348	NHL repeat containing 3
Chr2	CM013762.1	78453894	T	C	0.0357143	0	g1999.t1	missense_variant	NHLRC3	ENSTGUP00000012348	NHL repeat containing 3
Chr2	CM013762.1	78475496	A	G	0.142857	0	g2000.t1	missense_variant	PROSER1	ENSTGUP00000012347	Inherit from veNOG: proline and serine rich 1
Chr2	CM013762.1	78490143	C	T	0.0357143	0.0714286	g2000.t1	missense_variant	PROSER1	ENSTGUP00000012347	Inherit from veNOG: proline and serine rich 1
Chr2	CM013762.1	78509692	C	G	0.25	0.228571	g2001.t1	missense_variant	0	ENSTGUP00000012343	complement C4-like
Chr2	CM013762.1	78519889	T	A	0.0714286	0	g2001.t1	missense_variant	0	ENSTGUP00000012343	complement C4-like
Chr2	CM013762.1	78675822	T	C	0	0.228571	g2003.t1	missense_variant	FREM2	ENSTGUP00000012331	FRAS1 related extracellular matrix protein 2
Chr2	CM013762.1	78675922	T	C	0.0714286	0	g2003.t1	missense_variant	FREM2	ENSTGUP00000012331	FRAS1 related extracellular matrix protein 2
Chr2	CM013762.1	78676262	G	T	0.0714286	0	g2003.t1	missense_variant	FREM2	ENSTGUP00000012331	FRAS1 related extracellular matrix protein 2
Chr2	CM013762.1	79191721	C	A	0.0357143	0	g2005.t1	missense_variant	TRPC4	ENSTGUP00000012320	transient receptor potential cation channel, subfamily C, member 4
Chr2	CM013762.1	79249374	A	G	0.0357143	0	g2006.t1	missense_variant	POSTN	ENSMGAP00000015961	periostin, osteoblast specific factor
Chr2	CM013762.1	79624510	C	G	0.0357143	0.0714286	g2008.t1	missense_variant	SMAD9	ENSGALP00000027495	SMAD family member 9
Chr2	CM013762.1	81475906	A	G	0.0357143	0.0714286	g2028.t1	missense_variant	STARD13	ENSTGUP00000012169	StAR-related lipid transfer (START) domain containing 13
Chr2	CM013762.1	81511765	C	G	0.0357143	0	g2028.t1	missense_variant	STARD13	ENSTGUP00000012169	StAR-related lipid transfer (START) domain containing 13
Chr2	CM013762.1	81518448	G	A	0.0357143	0	g2029.t1	missense_variant	KL	ENSTGUP00000012158	Glycosyl hydrolase family 1
Chr2	CM013762.1	81806433	A	T	0.0357143	0	g2032.t1	missense_variant	0	ENSTGUP00000012134	NEDD4 binding protein 2-like 2
Chr2	CM013762.1	81815567	C	G	0.142857	0	g2032.t1	missense_variant	0	ENSTGUP00000012134	NEDD4 binding protein 2-like 2
Chr2	CM013762.1	83021143	T	C	0.0357143	0	g2047.t1	missense_variant	0	ENSGALP00000027552	microtubule associated tumor suppressor candidate 2
Chr2	CM013762.1	83028137	A	C	0.0357143	0	g2047.t1	missense_variant	0	ENSGALP00000027552	microtubule associated tumor suppressor candidate 2
Chr2	CM013762.1	83029596	C	T	0.25	0	g2047.t1	missense_variant	0	ENSGALP00000027552	microtubule associated tumor suppressor candidate 2
Chr2	CM013762.1	83029939	A	C	0	0.0857143	g2047.t1	missense_variant	0	ENSGALP00000027552	microtubule associated tumor suppressor candidate 2
Chr2	CM013762.1	84673725	G	C	0.0357143	0	g2072.t1	missense_variant	FAM123A	ENSGALP00000027598	APC membrane recruitment protein 2
Chr2	CM013762.1	84674120	C	T	0.0714286	0	g2072.t1	missense_variant	FAM123A	ENSGALP00000027598	APC membrane recruitment protein 2
Chr2	CM013762.1	84861145	A	C	0.0357143	0.0857143	g2073.t1	missense_variant	0	ENSMGAP00000016029	RhoGEF
Chr2	CM013762.1	84891040	A	C	0.0357143	0	g2073.t1	missense_variant	0	ENSMGAP00000016029	RhoGEF
Chr2	CM013762.1	85180988	G	A	0.0714286	0.271429	g2076.t2	missense_variant	SACS	ENSACAP00000002941	spastic ataxia of Charlevoix-Saguenay (sacsin)
Chr2	CM013762.1	85182425	A	G	0.0714286	0	g2076.t2	missense_variant	SACS	ENSACAP00000002941	spastic ataxia of Charlevoix-Saguenay (sacsin)
Chr2	CM013762.1	85182704	C	T	0.0357143	0.0857143	g2076.t2	missense_variant	SACS	ENSACAP00000002941	spastic ataxia of Charlevoix-Saguenay (sacsin)
Chr2	CM013762.1	85187459	A	G	0.0357143	0	g2076.t2	missense_variant	SACS	ENSACAP00000002941	spastic ataxia of Charlevoix-Saguenay (sacsin)
Chr2	CM013762.1	86151864	C	A	0.0357143	0	g2082.t1	missense_variant	SKA3	ENSGALP00000035664	spindle and kinetochore associated complex subunit 3
Chr2	CM013762.1	86228725	G	A	0.0357143	0	g2084.t1	missense_variant	LATS2	ENSMGAP00000016039	LATS, large tumor suppressor, homolog 2 (Drosophila)
Chr2	CM013762.1	86633028	T	A	0.0357143	0	g2094.t1	missense_variant	ZMYM2	ENSMPUP00000013265	zinc finger, MYM-type
Chr2	CM013762.1	86853337	A	G	0.0357143	0	g2097.t1	missense_variant	0	ENSMGAP00000016050	Inherit from opiNOG: Centromere protein J
Chr2	CM013762.1	86860546	A	G	0.0357143	0.0857143	g2097.t1	missense_variant	0	ENSMGAP00000016050	Inherit from opiNOG: Centromere protein J
Chr2	CM013762.1	86892394	G	A	0.0714286	0.0857143	g2098.t1	missense_variant	RNF17	ENSTGUP00000011615	A kinase (PRKA) anchor protein 1
Chr2	CM013762.1	87134175	C	T	0.0357143	0	g2099.t1	missense_variant	ARHGAP20	ENSMGAP00000016055	Rho GTPase activating protein 20
Chr2	CM013762.1	87252198	T	C	0.0714286	0	g2102.t1	missense_variant	ZC3H12C	ENSMGAP00000016060	zinc finger CCCH-type containing 12C
Chr2	CM013762.1	87524893	G	A	0.0714286	0	g2103.t1	missense_variant	0	ENSTGUP00000012972	chromosome 1 open reading frame, human C11orf87
Chr2	CM013762.1	87854906	G	A	0.142857	0	g2105.t1	missense_variant	EXPH5	ENSMGAP00000016062	exophilin 5
Chr2	CM013762.1	87952826	T	C	0.464286	0.271429	g2107.t1	missense_variant	ATM	ENSPSIP00000006822	Ataxia telangiectasia mutated
Chr2	CM013762.1	87952903	C	T	0.464286	0.271429	g2107.t1	missense_variant	ATM	ENSPSIP00000006822	Ataxia telangiectasia mutated
Chr2	CM013762.1	87976786	C	T	0.0357143	0	g2108.t1	missense_variant	NPAT	ENSGALP00000027663	nuclear protein, ataxia-telangiectasia locus
Chr2	CM013762.1	87979474	T	A	0.0714286	0	g2108.t1	missense_variant	NPAT	ENSGALP00000027663	nuclear protein, ataxia-telangiectasia locus
Chr2	CM013762.1	87979483	C	A	0.0357143	0	g2108.t1	missense_variant	NPAT	ENSGALP00000027663	nuclear protein, ataxia-telangiectasia locus
Chr2	CM013762.1	87983730	C	T	0.0357143	0	g2108.t1	missense_variant	NPAT	ENSGALP00000027663	nuclear protein, ataxia-telangiectasia locus
Chr2	CM013762.1	88165982	C	G	0.0357143	0	g2112.t1	missense_variant	ELMOD1	ENSMGAP00000016071	ELMO CED-12 domain containing 1
Chr2	CM013762.1	88216348	C	T	0.0357143	0	g2113.t1	missense_variant	ALKBH8	ENSTGUP00000013031	alkB, alkylation repair homolog 8 (E. coli)
Chr2	CM013762.1	88783671	C	T	0.0357143	0	g2117.t1	missense_variant	AASDHPPT	ENSMGAP00000016079	4'-phosphopantetheinyl transferase superfamily
Chr2	CM013762.1	88811400	A	G	0.0357143	0	g2119.t1	missense_variant	0	ENSTGUP00000013045	Myb SANT-like DNA-binding domain containing 4 with coiled-coils
Chr2	CM013762.1	90047957	T	C	0.0357143	0	g2123.t1	missense_variant&splice_region_variant	DYNC2H1	ENSTGUP00000013096	dynein, cytoplasmic 2, heavy chain 1
Chr2	CM013762.1	90191564	C	G	0.0714286	0	g2127.t1	missense_variant	0	ENSTGUP00000013117	matrix metallopeptidase 1 (interstitial collagenase)
Chr2	CM013762.1	90289218	T	C	0.0357143	0	g2129.t1	missense_variant	BIRC2	ENSGALP00000035646	inhibitor of apoptosis
Chr2	CM013762.1	92685164	A	G	0.0357143	0	g2136.t1	missense_variant	CCDC82	ENSPSIP00000007143	coiled-coil domain containing 82
Chr2	CM013762.1	92846490	A	G	0.0357143	0	g2137.t1	missense_variant	MAML2	ENSTGUP00000013181	Inherit from biNOG: mastermind-like 2 (Drosophila)
Chr2	CM013762.1	93006840	G	A	0.0357143	0	g2140.t1	missense_variant	CEP57	ENSPSIP00000012332	centrosomal protein 57kDa
Chr2	CM013762.1	93213340	T	C	0.107143	0	g2142.t1	missense_variant	ENDOD1	ENSMGAP00000018575	Endonuclease domain containing 1
Chr2	CM013762.1	93274088	G	A	0.0357143	0	g2145.t1	missense_variant	AMOTL1	ENSGALP00000027763	Angiomotin C terminal
Chr2	CM013762.1	93390005	C	G	0.0357143	0	g2146.t1	missense_variant	FUT4	ENSGALP00000035636	fucosyltransferase 4 (alpha (1,3) fucosyltransferase, myeloid-specific)
Chr2	CM013762.1	93558846	T	C	0.107143	0	g2152.t1	missense_variant	0	ENSGALP00000027775	choline transporter
Chr2	CM013762.1	93559564	T	A	0.0357143	0	g2152.t1	missense_variant&splice_region_variant	0	ENSGALP00000027775	choline transporter
Chr2	CM013762.1	93562540	C	T	0.0357143	0	g2152.t1	missense_variant	0	ENSGALP00000027775	choline transporter
Chr2	CM013762.1	93592497	G	A	0.0357143	0	g2154.t1	missense_variant	MED17	ENSMGAP00000016132	mediator complex subunit 17
Chr2	CM013762.1	94301071	G	C	0.0357143	0.557143	g2164.t1	missense_variant	FAT3	ENSTGUP00000013256	protocadherin Fat
Chr2	CM013762.1	95195268	G	C	0.0357143	0	g2166.t1	missense_variant	CHORDC1	ENSGALP00000027798	cysteine and histidine-rich domain (CHORD) containing 1
Chr2	CM013762.1	95195304	A	G	0.0357143	0	g2166.t1	missense_variant	CHORDC1	ENSGALP00000027798	cysteine and histidine-rich domain (CHORD) containing 1
Chr2	CM013762.1	95222502	A	G	0.142857	0.614286	g2167.t1	missense_variant	NAALAD2	ENSTGUP00000013264	N-acetylated alpha-linked acidic dipeptidase 2
Chr2	CM013762.1	95232943	G	A	0.0357143	0	g2167.t1	missense_variant	NAALAD2	ENSTGUP00000013264	N-acetylated alpha-linked acidic dipeptidase 2
Chr2	CM013762.1	95527071	G	A	0.107143	0	g2169.t1	missense_variant	TYR	ENSGALP00000027812	Common central domain of tyrosinase
Chr2	CM013762.1	95872354	A	G	0.0357143	0	g2173.t2	missense_variant	0	ENSTGUP00000013293	Cathepsin C exclusion domain
Chr2	CM013762.1	96640264	T	C	0.142857	0.0142857	g2179.t1	missense_variant	PRCP	ENSMGAP00000016158	Serine carboxypeptidase S28
Chr2	CM013762.1	96666636	T	C	0.142857	0	g2180.t1	missense_variant	0	ENSTGUP00000013323	Replication factor-A C terminal domain
Chr2	CM013762.1	96669043	C	A	0.178571	0.257143	g2180.t1	missense_variant	0	ENSTGUP00000013323	Replication factor-A C terminal domain
Chr2	CM013762.1	96769006	C	G	0.0357143	0	g2182.t1	missense_variant	PCF11	ENSTGUP00000013331	PCF11, cleavage and polyadenylation factor subunit, homolog (S. cerevisiae)
Chr2	CM013762.1	96781765	A	G	0.142857	0	g2183.t1	missense_variant	ANKRD42	ENSTGUP00000013333	ankyrin repeat domain 42
Chr2	CM013762.1	96788617	C	T	0.321429	0.271429	g2183.t1	missense_variant	ANKRD42	ENSTGUP00000013333	ankyrin repeat domain 42
Chr2	CM013762.1	97895801	A	G	0.0357143	0	g2190.t1	missense_variant	CCDC89	ENSGALP00000022737	coiled-coil domain containing 89
Chr2	CM013762.1	97979962	G	A	0.0357143	0	g2192.t1	missense_variant	CCDC83	ENSGALP00000021596	Inherit from veNOG: Coiled-coil domain containing 83
Chr2	CM013762.1	99986143	G	C	0	0.128571	g2196.t1	missense_variant	TENM4	ENSMGAP00000016178	Teneurin transmembrane protein
Chr2	CM013762.1	99991718	A	G	0	0.0142857	g2196.t1	missense_variant	TENM4	ENSMGAP00000016178	Teneurin transmembrane protein
Chr2	CM013762.1	100156929	A	G	0.0357143	0.0714286	g2198.t1	missense_variant	TENM4	ENSPSIP00000003877	Teneurin transmembrane protein
Chr2	CM013762.1	100163017	A	G	0.0357143	0	g2198.t1	missense_variant	TENM4	ENSPSIP00000003877	Teneurin transmembrane protein
Chr2	CM013762.1	100426231	G	A	0.0357143	0	g2202.t1	missense_variant	USP35	ENSGALP00000027866	ubiquitin specific peptidase 35
Chr2	CM013762.1	100588552	A	G	0.107143	0	g2211.t1	missense_variant	0	ENSTGUP00000013414	PHD-finger
Chr2	CM013762.1	100656515	C	T	0.0357143	0	g2213.t1	missense_variant	AQP11	ENSTGUP00000013419	Inherit from veNOG: Aquaporin 11
Chr2	CM013762.1	100656651	C	G	0	0.0285714	g2213.t1	missense_variant	AQP11	ENSTGUP00000013419	Inherit from veNOG: Aquaporin 11
Chr2	CM013762.1	100792408	G	A	0.0357143	0	g2215.t1	missense_variant&splice_region_variant	GDPD4	ENSMGAP00000016196	glycerophosphodiester phosphodiesterase
Chr2	CM013762.1	100816354	T	A	0.107143	0.1	g2216.t1	missense_variant	MYO7A	ENSTGUP00000013438	myosin VIIA
Chr2	CM013762.1	100931498	C	G	0.357143	0	g2218.t1	missense_variant	OMP	ENSACAP00000020301	Olfactory marker protein
Chr2	CM013762.1	101199395	T	G	0.0357143	0	g2223.t1	missense_variant	GUCY2F	ENSMGAP00000016201	Guanylate cyclase
Chr2	CM013762.1	101370601	C	G	0.0357143	0	g2225.t1	missense_variant	0	ENSMGAP00000016202	chromosome 1 open reading frame, human C11orf30
Chr2	CM013762.1	101888529	G	C	0.0357143	0	g2232.t1	missense_variant	MAP6	ENSPSIP00000011478	Microtubule-associated protein 6
Chr2	CM013762.1	102010922	G	A	0.0357143	0	g2235.t1	missense_variant	GDPD5	ENSGALP00000027954	glycerophosphodiester phosphodiesterase domain-containing protein
Chr2	CM013762.1	102016847	G	T	0.357143	0	g2235.t1	missense_variant	GDPD5	ENSGALP00000027954	glycerophosphodiester phosphodiesterase domain-containing protein
Chr2	CM013762.1	102244445	G	C	0.142857	0.0285714	g2238.t1	missense_variant	FCHSD2	ENSGALP00000027951	FCH and double SH3 domains 2
Chr2	CM013762.1	102393828	G	A	0.142857	0	g2239.t1	missense_variant	P2RY2	ENSPSIP00000000565	receptor P2Y, G-protein coupled
Chr2	CM013762.1	102436092	A	C	0.107143	0	g2241.t1	missense_variant	ARHGEF17	ENSTGUP00000013876	Rho guanine nucleotide exchange factor (GEF) 17
Chr2	CM013762.1	102764498	G	C	0.107143	0	g2246.t1	missense_variant	0	ENSGALP00000027934	Proteasomal ATPase-associated factor
Chr2	CM013762.1	102777544	C	T	0.0357143	0	g2248.t1	missense_variant	UCP3	ENSTGUP00000013845	uncoupling protein 3 (mitochondrial, proton carrier)
Chr2	CM013762.1	102791162	G	A	0.178571	0.142857	g2249.t1	missense_variant	C2CD3	ENSGALP00000027928	C2 calcium-dependent domain containing 3
Chr2	CM013762.1	102791191	T	C	0.392857	0	g2249.t1	missense_variant	C2CD3	ENSGALP00000027928	C2 calcium-dependent domain containing 3
Chr2	CM013762.1	102791680	A	G	0.214286	0	g2249.t1	missense_variant	C2CD3	ENSGALP00000027928	C2 calcium-dependent domain containing 3
Chr2	CM013762.1	102791738	C	T	0.0357143	0	g2249.t1	missense_variant	C2CD3	ENSGALP00000027928	C2 calcium-dependent domain containing 3
Chr2	CM013762.1	102791952	C	A	0.0357143	0	g2249.t1	missense_variant	C2CD3	ENSGALP00000027928	C2 calcium-dependent domain containing 3
Chr2	CM013762.1	102802034	G	A	0.214286	0.0571429	g2250.t1	missense_variant	C2CD3	ENSGALP00000027928	C2 calcium-dependent domain containing 3
Chr2	CM013762.1	102873327	G	T	0.107143	0	g2252.t2	missense_variant	0	ENSTGUP00000013848	Prolyl 4-Hydroxylase alpha-subunit, N-terminal region
Chr2	CM013762.1	102918317	G	C	0.0357143	0	g2256.t1	missense_variant	RNF169	ENSTGUP00000013850	RING finger protein
Chr2	CM013762.1	102926039	G	T	0.0357143	0	g2256.t1	missense_variant	RNF169	ENSTGUP00000013850	RING finger protein
Chr2	CM013762.1	103206335	G	A	0.357143	0	g2263.t1	missense_variant	SLCO2B1	ENSPSIP00000018338	Solute carrier organic anion transporter family, member
Chr2	CM013762.1	103261537	G	T	0.0714286	0	g2265.t1	missense_variant	0	ENSGALP00000027903	ADAM metallopeptidase domain
Chr2	CM013762.1	103502108	A	G	0.321429	0	g2270.t1	missense_variant	CLPB	ENSPSIP00000002273	ClpB caseinolytic peptidase B homolog (E. coli)
Chr2	CM013762.1	103557154	T	C	0.0357143	0	g2278.t1	missense_variant	NUMA1	ENSGALP00000001909	Inherit from veNOG: nuclear mitotic apparatus protein 1
Chr2	CM013762.1	103557217	A	T	0.0357143	0	g2278.t1	missense_variant	NUMA1	ENSGALP00000001909	Inherit from veNOG: nuclear mitotic apparatus protein 1
Chr2	CM013762.1	103763038	C	G	0.285714	0	g2287.t1	missense_variant	RRM1	ENSPSIP00000010642	Provides the precursors necessary for DNA synthesis. Catalyzes the biosynthesis of deoxyribonucleotides from the corresponding ribonucleotides (By similarity)
Chr2	CM013762.1	103832149	T	C	0.0357143	0	g2293.t1	missense_variant	0	ENSMGAP00000011203	Serpentine type 7TM GPCR chemoreceptor Srsx
Chr2	CM013762.1	103839134	C	T	0.0357143	0	g2294.t1	missense_variant	OR51E2	ENSMGAP00000011201	Olfactory receptor, family 51, subfamily
Chr2	CM013762.1	104009622	G	A	0.0357143	0	g2303.t1	missense_variant	DCHS1	ENSGALP00000027960	Cadherin domain
unplaced	RXXE01000004.1	780976	G	T	0.0357143	0	g14265.t1	missense_variant	0	ENSMGAP00000015316	IGc2
unplaced	RXXE01000004.1	781013	G	A	0.0357143	0	g14265.t1	missense_variant	0	ENSMGAP00000015316	IGc2
unplaced	RXXE01000004.1	1511588	A	G	0.0357143	0	g14268.t1	missense_variant	ROBO1	ENSTGUP00000013938	Roundabout, axon guidance receptor, homolog
unplaced	RXXE01000004.1	3005749	A	T	0.142857	0	g14273.t1	missense_variant	POU2F1	ENSPSIP00000010799	POU class 2 homeobox 1
unplaced	RXXE01000004.1	3029661	C	T	0.0714286	0	g14273.t1	missense_variant	POU2F1	ENSPSIP00000010799	POU class 2 homeobox 1
unplaced	RXXE01000004.1	3133166	T	C	0.0357143	0	g14274.t1	missense_variant	DUSP27	ENSMGAP00000015278	dual specificity phosphatase 27
unplaced	RXXE01000004.1	3135363	A	C	0.0357143	0	g14274.t1	missense_variant	DUSP27	ENSMGAP00000015278	dual specificity phosphatase 27
unplaced	RXXE01000004.1	3178682	G	A	0.0714286	0	g14276.t1	missense_variant	MAEL	ENSCAFP00000032346	maelstrom homolog (Drosophila)
unplaced	RXXE01000004.1	3235344	C	G	0.0357143	0	g14279.t1	missense_variant	0	ENSGALP00000024880	Zinc finger, C2H2 type
unplaced	RXXE01000004.1	3245109	G	A	0.107143	0	g14280.t1	missense_variant	0	ENSTGUP00000013913	0
unplaced	RXXE01000004.1	3274419	C	T	0.0357143	0	g14280.t1	missense_variant	0	ENSTGUP00000013913	0
unplaced	RXXE01000004.1	3380317	G	A	0.0357143	0	g14282.t1	missense_variant	PTGFRN	ENSGALP00000024885	IG_like
unplaced	RXXE01000004.1	3426597	G	A	0.0357143	0	g14283.t1	missense_variant	CD101	ENSTGUP00000013916	Immunoglobulin V-set domain
unplaced	RXXE01000004.1	3609477	A	G	0.0357143	0	g14285.t1	missense_variant	IGSF3	ENSGALP00000024898	immunoglobulin superfamily, member 3
unplaced	RXXE01000004.1	3610634	C	A	0.0357143	0	g14285.t1	missense_variant	IGSF3	ENSGALP00000024898	immunoglobulin superfamily, member 3
unplaced	RXXE01000004.1	3644910	T	C	0.0714286	0	g14286.t1	missense_variant	ADPRH	ENSTGUP00000013920	ADP-ribosylarginine hydrolase
unplaced	RXXE01000004.1	3696735	T	C	0.25	0	g14288.t1	missense_variant	0	ENSTGUP00000013923	Pfam:DUF821
unplaced	RXXE01000004.1	3908468	G	T	0.0714286	0	g14294.t1	missense_variant	GPR89B	ENSGALP00000024938	Protein of unknown function (DUF3735)
unplaced	RXXE01000004.1	4276010	A	G	0.0357143	0	g14297.t1	missense_variant	POU1F1	ENSMGAP00000015302	POU class 1 homeobox 1
unplaced	RXXE01000004.1	6819562	C	T	0.0357143	0	g14303.t1	missense_variant	QTRTD1	ENSTGUP00000013802	queuine tRNA-ribosyltransferase domain containing 1
unplaced	RXXE01000004.1	6823301	C	G	0.0714286	0	g14303.t1	missense_variant	QTRTD1	ENSTGUP00000013802	queuine tRNA-ribosyltransferase domain containing 1
unplaced	RXXE01000004.1	6904195	T	C	0.0357143	0	g14305.t1	missense_variant	ZBTB20	ENSMGAP00000015150	zinc finger and BTB domain containing 20
unplaced	RXXE01000004.1	9063516	T	A	0.142857	0	g14310.t1	missense_variant	ARHGAP31	ENSTGUP00000013795	rho GTPase activating protein
unplaced	RXXE01000004.1	9063733	G	A	0.0357143	0	g14310.t1	missense_variant	ARHGAP31	ENSTGUP00000013795	rho GTPase activating protein
unplaced	RXXE01000004.1	9073389	G	T	0.142857	0	g14311.t1	missense_variant	ARHGAP31	ENSLAFP00000020227	Rho GTPase activating protein 31
unplaced	RXXE01000004.1	9208304	G	T	0.0357143	0	g14313.t1	missense_variant	0	ENSGALP00000024270	Pfam:Galactosyl_T_2
unplaced	RXXE01000004.1	9228385	T	C	0.678571	0	g14314.t1	missense_variant	B4GALT4	ENSMGAP00000015135	UDP-Gal betaGlcNAc beta 1,4- galactosyltransferase, polypeptide 4
unplaced	RXXE01000004.1	9265247	T	C	0.0357143	0	g14315.t1	missense_variant	TMEM39A	ENSGALP00000024260	Putative transmembrane protein
unplaced	RXXE01000004.1	9779444	A	C	0.107143	0	g14327.t1	missense_variant	FBXO40	ENSTGUP00000013735	F-box protein
unplaced	RXXE01000004.1	9839120	G	A	0.214286	0	g14330.t1	missense_variant	NCAPD2	ENSGALP00000023275	Regulatory subunit of the condensin complex, a complex required for conversion of interphase chromatin into mitotic-like condense chromosomes. The condensin complex probably introduces positive supercoils into relaxed DNA in the presence of type I topoisomerases and converts nicked DNA into positive knotted forms in the presence of type II topoisomerases (By similarity)
unplaced	RXXE01000004.1	9839131	G	C	0.0357143	0	g14330.t1	missense_variant	NCAPD2	ENSGALP00000023275	Regulatory subunit of the condensin complex, a complex required for conversion of interphase chromatin into mitotic-like condense chromosomes. The condensin complex probably introduces positive supercoils into relaxed DNA in the presence of type I topoisomerases and converts nicked DNA into positive knotted forms in the presence of type II topoisomerases (By similarity)
unplaced	RXXE01000004.1	9844355	A	G	0.178571	0	g14330.t1	missense_variant	NCAPD2	ENSGALP00000023275	Regulatory subunit of the condensin complex, a complex required for conversion of interphase chromatin into mitotic-like condense chromosomes. The condensin complex probably introduces positive supercoils into relaxed DNA in the presence of type I topoisomerases and converts nicked DNA into positive knotted forms in the presence of type II topoisomerases (By similarity)
unplaced	RXXE01000004.1	9888503	T	G	0.0357143	0	g14332.t1	missense_variant	0	ENSTGUP00000013728	FtsJ-like methyltransferase
unplaced	RXXE01000004.1	9898863	C	A	0.0357143	0	g14333.t1	missense_variant	CHD4	ENSMGAP00000014906	chromodomain helicase DNA binding protein 4
unplaced	RXXE01000004.1	9912401	T	C	0.0357143	0	g14333.t1	missense_variant	CHD4	ENSMGAP00000014906	chromodomain helicase DNA binding protein 4
unplaced	RXXE01000004.1	9954415	A	G	0.142857	0	g14335.t1	missense_variant	WNT4	ENSPSIP00000017460	Ligand for members of the frizzled family of seven transmembrane receptors (By similarity)
unplaced	RXXE01000004.1	9954430	C	G	0.142857	0	g14335.t1	missense_variant	WNT4	ENSPSIP00000017460	Ligand for members of the frizzled family of seven transmembrane receptors (By similarity)
unplaced	RXXE01000004.1	9955618	T	C	0.142857	0	g14336.t1	missense_variant	0	ENSGALP00000023297	Inherit from veNOG: acrosin binding protein
unplaced	RXXE01000004.1	9955641	T	C	0.142857	0	g14336.t1	missense_variant	0	ENSGALP00000023297	Inherit from veNOG: acrosin binding protein
unplaced	RXXE01000004.1	9957230	C	G	0.0357143	0	g14336.t1	missense_variant	0	ENSGALP00000023297	Inherit from veNOG: acrosin binding protein
unplaced	RXXE01000004.1	10077567	G	A	0.0357143	0	g14342.t1	missense_variant	MLF2	ENSGALP00000023316	myeloid leukemia factor 2
unplaced	RXXE01000004.1	10080530	C	G	0.107143	0	g14342.t1	missense_variant	MLF2	ENSGALP00000023316	myeloid leukemia factor 2
unplaced	RXXE01000004.1	10166269	G	A	0.142857	0	g14347.t1	missense_variant	LEPREL2	ENSGALP00000023344	P4Hc
unplaced	RXXE01000004.1	10206164	C	G	0.821429	0.357143	g14352.t2	missense_variant	LRRC23	ENSGALP00000023397	leucine rich repeat containing 23
unplaced	RXXE01000004.1	10215628	G	A	0.0357143	0	g14353.t1	missense_variant	ENO2	ENSGALP00000023398	Methylaspartate ammonia-lyase C-terminus
unplaced	RXXE01000004.1	10266628	A	G	0.0714286	0	g14355.t1	missense_variant	PTPN6	ENSMGAP00000014960	protein tyrosine phosphatase, non-receptor type 6
unplaced	RXXE01000004.1	10269071	G	A	0.0714286	0	g14355.t1	missense_variant	PTPN6	ENSMGAP00000014960	protein tyrosine phosphatase, non-receptor type 6
unplaced	RXXE01000004.1	10282792	C	G	0.0357143	0	g14357.t1	missense_variant	LPCAT3	ENSGALP00000023450	MBOAT, membrane-bound O-acyltransferase family
unplaced	RXXE01000004.1	10307994	G	A	0.0714286	0	g14358.t1	missense_variant	C1S	ENSMGAP00000014970	complement component 1, s subcomponent
unplaced	RXXE01000004.1	10307995	A	T	0.0714286	0	g14358.t1	missense_variant	C1S	ENSMGAP00000014970	complement component 1, s subcomponent
unplaced	RXXE01000004.1	10365294	G	A	0.25	0	g14363.t1	missense_variant	0	ENSTGUP00000013643	Tetratricopeptide repeat
unplaced	RXXE01000004.1	10766684	T	C	0.142857	0	g14371.t1	missense_variant	0	ENSTGUP00000013743	hydroxy-delta-5-steroid dehydrogenase, 3 beta- and steroid delta-isomerase
unplaced	RXXE01000004.1	10771144	G	C	0.0357143	0	g14371.t1	missense_variant	0	ENSTGUP00000013743	hydroxy-delta-5-steroid dehydrogenase, 3 beta- and steroid delta-isomerase
unplaced	RXXE01000004.1	11311027	C	A	0.0357143	0	g14377.t1	missense_variant	0	ENSGALP00000023801	Inherit from veNOG: sperm associated antigen 17
unplaced	RXXE01000004.1	11334419	C	T	0.321429	0	g14377.t1	missense_variant	0	ENSGALP00000023801	Inherit from veNOG: sperm associated antigen 17
unplaced	RXXE01000004.1	11365218	T	C	0.0357143	0.214286	g14379.t1	missense_variant	WDR3	ENSGALP00000023833	Dip2/Utp12 Family
unplaced	RXXE01000004.1	11380081	G	A	0.214286	0.214286	g14380.t1	missense_variant	GDAP2	ENSTGUP00000013750	ganglioside induced differentiation associated protein 2
unplaced	RXXE01000004.1	11537204	T	C	0.0357143	0	g14383.t1	missense_variant	ATP6V1A	ENSMGAP00000015062	ATPase, H transporting, lysosomal 70kDa, V1 subunit A
unplaced	RXXE01000004.1	11603454	A	T	0.0357143	0	g14386.t1	missense_variant	0	ENSMGAP00000015067	Inherit from veNOG: kiaa2018
unplaced	RXXE01000004.1	11676494	A	T	0.0357143	0	g14388.t1	missense_variant	SPICE1	ENSGALP00000023877	spindle and centriole associated protein 1
unplaced	RXXE01000004.1	11699811	T	C	0.321429	0.142857	g14388.t1	missense_variant	SPICE1	ENSGALP00000023877	spindle and centriole associated protein 1
unplaced	RXXE01000004.1	11722509	T	G	0	0.142857	g14389.t1	missense_variant	CTC1	ENSMGAP00000015078	CTS telomere maintenance complex component 1
unplaced	RXXE01000004.1	11748482	C	G	0.0714286	0	g14391.t1	missense_variant&splice_region_variant	TNFRSF1A	ENSGALP00000023975	tumor necrosis factor receptor superfamily, member 1A
unplaced	RXXE01000004.1	11803318	G	A	0.0357143	0	g14393.t1	missense_variant	0	ENSTGUP00000013765	DEAD/DEAH box helicase
unplaced	RXXE01000004.1	11831510	C	T	0.0357143	0	g14394.t1	missense_variant	STXBP5L	ENSTGUP00000013766	syntaxin binding protein
unplaced	RXXE01000004.1	12285067	A	G	0.0357143	0	g14401.t2	missense_variant	LRRC58	ENSGALP00000024103	leucine rich repeat containing 58
unplaced	RXXE01000004.1	12313209	C	T	0.0357143	0	g14402.t1	missense_variant	GPR156	ENSTGUP00000013774	7 transmembrane sweet-taste receptor of 3 GCPR
unplaced	RXXE01000004.1	12528092	C	T	0.0357143	0	g14404.t1	missense_variant	0	ENSGALP00000024121	Inherit from veNOG: MYCBP AMY-1-associated, testis expressed 1
unplaced	RXXE01000004.1	12528125	C	T	0.0357143	0	g14404.t1	missense_variant	0	ENSGALP00000024121	Inherit from veNOG: MYCBP AMY-1-associated, testis expressed 1
unplaced	RXXE01000004.1	12580662	G	C	0.678571	0	g14407.t1	missense_variant	PLA1A	ENSMGAP00000015122	phospholipase A1 member
unplaced	RXXE01000004.1	12636473	G	C	0.178571	0	g14411.t1	missense_variant	0	ENSGALP00000023745	t-cell receptor beta chain T17T-22-like
unplaced	RXXE01000004.1	12772066	T	C	0.0357143	0	g14413.t1	missense_variant	TRPV6	ENSGALP00000023733	transient receptor potential cation channel, subfamily V, member
unplaced	RXXE01000004.1	12855562	A	G	0.178571	0	g14416.t1	missense_variant	GSTK1	ENSGALP00000023664	glutathione S-transferase kappa
unplaced	RXXE01000004.1	12879072	T	C	0.0714286	0	g14417.t1	missense_variant	RAP1GAP	ENSTGUP00000013610	RAP1 GTPase activating protein
unplaced	RXXE01000004.1	12879078	T	C	0	0.0142857	g14417.t1	missense_variant	RAP1GAP	ENSTGUP00000013610	RAP1 GTPase activating protein
unplaced	RXXE01000004.1	13120328	T	A	0.0357143	0	g14424.t1	missense_variant	0	ENSMGAP00000016995	olfactory receptor 10AC1-like
unplaced	RXXE01000004.1	13169898	C	T	0.178571	0	g14426.t1	missense_variant	MINA	ENSMGAP00000015269	MYC induced nuclear antigen
unplaced	RXXE01000004.1	13226794	A	G	0.5	0	g14427.t1	missense_variant	0	ENSTGUP00000013899	Ricin-type beta-trefoil lectin domain
unplaced	RXXE01000004.1	13226892	G	C	0.5	0	g14427.t1	missense_variant	0	ENSTGUP00000013899	Ricin-type beta-trefoil lectin domain
unplaced	RXXE01000004.1	13226948	C	A	0.5	0	g14427.t1	missense_variant	0	ENSTGUP00000013899	Ricin-type beta-trefoil lectin domain
unplaced	RXXE01000004.1	13227752	T	C	0.5	0	g14427.t1	missense_variant	0	ENSTGUP00000013899	Ricin-type beta-trefoil lectin domain
unplaced	RXXE01000004.1	13227874	A	G	0.178571	0	g14427.t1	missense_variant	0	ENSTGUP00000013899	Ricin-type beta-trefoil lectin domain
unplaced	RXXE01000004.1	13242058	G	A	0.428571	0	g14428.t1	missense_variant	ENSG00000233280	ENSNLEP00000002432	0
unplaced	RXXE01000004.1	14728893	A	G	0.285714	0.314286	g14431.t1	missense_variant	STX19	ENSTGUP00000013894	Syntaxin
unplaced	RXXE01000004.1	15595446	C	T	0.107143	0	g14440.t1	missense_variant	0	ENSMGAP00000015247	ZnF_C2H2
unplaced	RXXE01000004.1	15744580	C	G	0	0.0285714	g14444.t1	missense_variant	TMPRSS7	ENSGALP00000024779	transmembrane protease serine
unplaced	RXXE01000004.1	15760235	G	A	0.25	0	g14444.t1	missense_variant&splice_region_variant	TMPRSS7	ENSGALP00000024779	transmembrane protease serine
unplaced	RXXE01000004.1	15765935	G	A	0.25	0	g14444.t1	missense_variant	TMPRSS7	ENSGALP00000024779	transmembrane protease serine
unplaced	RXXE01000004.1	16825417	A	G	0.535714	0	g14451.t1	missense_variant	SH2D1B	ENSMGAP00000015227	SH2
unplaced	RXXE01000004.1	16841043	G	A	0.0357143	0	g14452.t1	missense_variant	KIAA1524	ENSGALP00000024744	Protein CIP2A homolog
unplaced	RXXE01000004.1	16850194	C	G	0.107143	0	g14452.t1	missense_variant	KIAA1524	ENSGALP00000024744	Protein CIP2A homolog
unplaced	RXXE01000004.1	17051706	G	A	0.0357143	0	g14458.t1	missense_variant	BBX	ENSTGUP00000014015	Domain of unknown function (DUF2028)
unplaced	RXXE01000004.1	17091549	A	G	0.0357143	0	g14458.t1	missense_variant	BBX	ENSTGUP00000014015	Domain of unknown function (DUF2028)
unplaced	RXXE01000004.1	17097763	C	A	0.0357143	0	g14458.t1	missense_variant	BBX	ENSTGUP00000014015	Domain of unknown function (DUF2028)
unplaced	RXXE01000004.1	17759573	C	T	0.0357143	0	g14460.t1	missense_variant	CBLB	ENSPSIP00000017655	Cbl proto-oncogene, E3 ubiquitin protein ligase
Chr4	CM013764.1	198086	G	A	0.0357143	0	g3373.t1	missense_variant	AHCYL2	ENSNLEP00000015328	adenosylhomocysteinase-like 2
Chr4	CM013764.1	469952	C	G	0.0357143	0	g3383.t1	missense_variant	CPA4	ENSMGAP00000002795	Carboxypeptidase
Chr4	CM013764.1	477886	G	A	0.0357143	0	g3384.t1	missense_variant	CPA5	ENSECAP00000017672	Carboxypeptidase A5
Chr4	CM013764.1	589344	T	G	0.0714286	0.157143	g3390.t1	missense_variant	FBXO18	ENSGALP00000013249	F-box protein, helicase, 18
Chr4	CM013764.1	596674	A	C	0.214286	0	g3391.t1	missense_variant	GDI2	ENSGALP00000032695	GDP dissociation inhibitor
Chr4	CM013764.1	808495	T	C	0.321429	0.0285714	g3398.t1	missense_variant	0	ENSMGAP00000003340	Inherit from veNOG: Urocortin 3
Chr4	CM013764.1	920655	C	G	0.0714286	0	g3399.t1	missense_variant	COL7A1	ENSTNIP00000010405	collagen, type VII, alpha 1
Chr4	CM013764.1	1087287	T	C	0.0714286	0	g3403.t1	missense_variant&splice_region_variant	EXOC4	ENSGALP00000013798	exocyst complex component 4
Chr4	CM013764.1	1397902	G	A	0.25	0	g3405.t1	missense_variant	EXOC4	ENSMGAP00000003506	exocyst complex component 4
Chr4	CM013764.1	2974509	C	G	0.0357143	0	g3415.t1	missense_variant	0	ENSGALP00000010230	DNA/RNA non-specific endonuclease
Chr4	CM013764.1	3080404	G	T	0.0357143	0	g3418.t1	missense_variant	PFKFB3	ENSGALP00000010211	6-phosphofructo-2-kinase
Chr4	CM013764.1	3212389	A	T	0.0357143	0	g3419.t1	missense_variant	PRKCQ	ENSACAP00000005038	protein kinase C
Chr4	CM013764.1	3536218	C	T	0.785714	0.0142857	g3422.t1	missense_variant	0	ENSPSIP00000012770	mbt repeat
Chr4	CM013764.1	3828050	C	T	0	0.357143	g3429.t1	missense_variant	TAF3	ENSGALP00000010875	TAF3 RNA polymerase II, TATA box binding protein (TBP)-associated factor, 140kDa
Chr4	CM013764.1	3828658	G	C	0.0714286	0	g3429.t1	missense_variant	TAF3	ENSGALP00000010875	TAF3 RNA polymerase II, TATA box binding protein (TBP)-associated factor, 140kDa
Chr4	CM013764.1	5783723	G	A	0.0357143	0.0142857	g3437.t1	missense_variant	UPF2	ENSTGUP00000002241	UPF2 regulator of nonsense transcripts homolog (yeast)
Chr4	CM013764.1	5803598	C	G	0.0357143	0	g3438.t1	missense_variant	DHTKD1	ENSTGUP00000002251	dehydrogenase E1 and transketolase domain containing 1
Chr4	CM013764.1	5813171	G	A	0.25	0	g3439.t1	missense_variant	DHTKD1	ENSGALP00000005812	dehydrogenase E1 and transketolase domain containing 1
Chr4	CM013764.1	6237139	G	A	0.0357143	0	g3447.t1	missense_variant	OPTN	ENSGALP00000022287	NF-kappa-B essential modulator NEMO
Chr4	CM013764.1	6245226	G	T	0.0357143	0	g3447.t1	missense_variant	OPTN	ENSGALP00000022287	NF-kappa-B essential modulator NEMO
Chr4	CM013764.1	6263455	G	A	0.0714286	0	g3448.t1	missense_variant	MCM10	ENSPCAP00000003135	minichromosome maintenance complex component 10
Chr4	CM013764.1	6265919	A	T	0.0357143	0	g3449.t1	missense_variant	MCM10	ENSMGAP00000004617	minichromosome maintenance complex component 10
Chr4	CM013764.1	7047727	C	T	0.0357143	0	g3457.t1	missense_variant	DCLRE1C	ENSGALP00000022533	DNA repair metallo-beta-lactamase
Chr4	CM013764.1	9138710	T	C	0.107143	0	g3470.t1	missense_variant	PCLO	ENSMGAP00000008074	piccolo (presynaptic cytomatrix protein)
Chr4	CM013764.1	9139166	T	C	0.0357143	0	g3470.t1	missense_variant	PCLO	ENSMGAP00000008074	piccolo (presynaptic cytomatrix protein)
Chr4	CM013764.1	9139517	T	G	0.107143	0	g3470.t1	missense_variant	PCLO	ENSMGAP00000008074	piccolo (presynaptic cytomatrix protein)
Chr4	CM013764.1	9152479	A	G	0.0357143	0	g3470.t1	missense_variant	PCLO	ENSMGAP00000008074	piccolo (presynaptic cytomatrix protein)
Chr4	CM013764.1	9180737	C	T	0.0357143	0	g3470.t1	missense_variant	PCLO	ENSMGAP00000008074	piccolo (presynaptic cytomatrix protein)
Chr4	CM013764.1	10520618	C	A	0.0357143	0	g3473.t1	missense_variant	0	ENSTGUP00000002688	Sema
Chr4	CM013764.1	10522165	G	C	0.392857	0.542857	g3473.t1	missense_variant	0	ENSTGUP00000002688	Sema
Chr4	CM013764.1	10635624	G	A	0.0357143	0	g3475.t2	missense_variant	GNAT3	ENSGALP00000013713	guanine nucleotide binding protein, alpha transducing 3
Chr4	CM013764.1	11840498	T	G	0.0357143	0	g3482.t1	missense_variant	PHTF2	ENSTGUP00000002785	homeodomain transcription factor
Chr4	CM013764.1	11845155	A	G	0.0714286	0	g3482.t1	missense_variant	PHTF2	ENSTGUP00000002785	homeodomain transcription factor
Chr4	CM013764.1	12096703	A	G	0.0357143	0	g3487.t1	missense_variant	PION	ENSMGAP00000012327	pigeon homolog (Drosophila)
Chr4	CM013764.1	12105573	A	T	0.0357143	0	g3487.t1	missense_variant	PION	ENSMGAP00000012327	pigeon homolog (Drosophila)
Chr4	CM013764.1	12121542	A	G	0.0357143	0	g3488.t1	missense_variant	CCDC146	ENSMGAP00000006124	coiled-coil domain containing 146
Chr4	CM013764.1	12173439	T	C	0.0357143	0	g3489.t1	missense_variant	FGL2	ENSTGUP00000002824	FBG
Chr4	CM013764.1	12399690	A	G	0.0357143	0	g3497.t1	missense_variant	PSMC2	ENSTTRP00000010147	Proteasome (Prosome, macropain) 26S subunit, ATPase, 2
Chr4	CM013764.1	13252226	G	T	0	0.0285714	g3504.t1	missense_variant	MLL5	ENSTGUP00000003023	Myeloid lymphoid or mixed-lineage leukemia 5 (Trithorax homolog, Drosophila)
Chr4	CM013764.1	13258517	G	T	0.142857	0	g3504.t1	missense_variant	MLL5	ENSTGUP00000003023	Myeloid lymphoid or mixed-lineage leukemia 5 (Trithorax homolog, Drosophila)
Chr4	CM013764.1	13296886	G	C	0.0357143	0	g3505.t1	missense_variant	SRPK2	ENSPSIP00000004134	SRSF protein kinase
Chr4	CM013764.1	13665411	G	T	0.0357143	0	g3511.t1	missense_variant	SYPL1	ENSTGUP00000003131	Membrane-associating domain
Chr4	CM013764.1	13900274	G	A	0.0714286	0	g3515.t1	missense_variant	PIK3CG	ENSGALP00000013101	phosphatidylinositol-4,5-bisphosphate 3-kinase, catalytic subunit gamma
Chr4	CM013764.1	13901850	A	G	0.0714286	0	g3515.t1	missense_variant	PIK3CG	ENSGALP00000013101	phosphatidylinositol-4,5-bisphosphate 3-kinase, catalytic subunit gamma
Chr4	CM013764.1	14326985	C	T	0.0357143	0	g3523.t1	missense_variant	SLC26A3	ENSMGAP00000010244	solute carrier family 26, member 3
Chr4	CM013764.1	14406417	A	G	0.0357143	0	g3525.t1	missense_variant	LAMB1	ENSTGUP00000003428	LamNT
Chr4	CM013764.1	14870823	G	A	0.0357143	0	g3531.t1	missense_variant	ABCD2	ENSTGUP00000003553	ATP-binding cassette, sub-family D (ALD), member 2
Chr4	CM013764.1	14935267	G	A	0.0357143	0	g3532.t1	missense_variant	KIF21A	ENSGALP00000011479	kinesin family member 21A
Chr4	CM013764.1	14935283	C	G	0.0357143	0	g3532.t1	missense_variant	KIF21A	ENSGALP00000011479	kinesin family member 21A
Chr4	CM013764.1	15273654	T	G	0.0357143	0	g3537.t1	missense_variant	TPRKB	ENSTGUP00000003755	Kinase binding protein CGI-121
Chr4	CM013764.1	15287337	T	C	0.214286	0	g3538.t1	missense_variant	0	ENSMGAP00000007668	Inherit from veNOG: G-2 and S-phase expressed 1
Chr4	CM013764.1	15342768	G	C	0.0357143	0	g3541.t1	missense_variant	CELSR1	ENSGALP00000021815	cadherin, EGF LAG seven-pass G-type receptor
Chr4	CM013764.1	15744544	T	G	0.214286	0	g3546.t1	missense_variant	CERK	ENSMGAP00000018681	Diacylglycerol kinase catalytic domain
Chr4	CM013764.1	18627091	A	C	0.0357143	0	g3548.t1	missense_variant	BRD1	ENSTGUP00000003959	Enhancer of polycomb-like
Chr4	CM013764.1	18704879	G	A	0.0357143	0	g3550.t1	missense_variant	ALG12	ENSTGUP00000003978	asparagine-linked glycosylation 12, alpha-1,6-mannosyltransferase homolog (S. cerevisiae)
Chr4	CM013764.1	19971427	G	A	0.214286	0.0285714	g3553.t1	missense_variant	IL17REL	ENSGALP00000013918	Inherit from veNOG: Interleukin 17 receptor E-like
Chr4	CM013764.1	20517441	C	T	0.0357143	0	g3569.t1	missense_variant	PLXNB2	ENSTGUP00000004304	Plexin cytoplasmic RasGAP domain
Chr4	CM013764.1	20524033	T	G	0.0357143	0	g3569.t1	missense_variant	PLXNB2	ENSTGUP00000004304	Plexin cytoplasmic RasGAP domain
Chr4	CM013764.1	20849378	G	A	0.0357143	0	g3570.t1	missense_variant	ZNF800	ENSTGUP00000004311	zinc finger protein 800
Chr4	CM013764.1	23754159	A	T	0.25	0	g3596.t1	missense_variant	TSPAN12	ENSGALP00000014674	Tetraspanin family
Chr4	CM013764.1	24803258	G	A	0.0357143	0	g3601.t1	missense_variant	ANKRD26	ENSGALP00000014811	ankyrin repeat domain
Chr4	CM013764.1	25520597	T	C	0.0357143	0	g3610.t1	missense_variant	MET	ENSTGUP00000005389	hepatocyte growth factor
Chr4	CM013764.1	27488595	A	G	0.107143	0	g3619.t1	missense_variant	TMEM168	ENSTGUP00000005574	Inherit from veNOG: Transmembrane protein 168
Chr4	CM013764.1	27501456	G	A	0.464286	0.0285714	g3619.t1	missense_variant	TMEM168	ENSTGUP00000005574	Inherit from veNOG: Transmembrane protein 168
Chr4	CM013764.1	28195037	G	T	0.285714	0.642857	g3625.t1	missense_variant	LRRN3	ENSTGUP00000005746	leucine rich repeat neuronal 3
Chr4	CM013764.1	29445302	A	G	0.178571	0	g3630.t1	missense_variant	NRCAM	ENSTGUP00000005870	neuronal cell adhesion molecule
Chr4	CM013764.1	29727957	A	G	0.0357143	0	g3631.t1	missense_variant&splice_region_variant	CNTN1	ENSMGAP00000009701	contactin 1
Chr4	CM013764.1	29732532	T	G	0.0357143	0	g3631.t1	missense_variant	CNTN1	ENSMGAP00000009701	contactin 1
Chr4	CM013764.1	30418968	A	T	0.0357143	0	g3636.t1	missense_variant	PPHLN1	ENSTGUP00000006006	Inherit from veNOG: Periphilin 1
Chr4	CM013764.1	30766295	C	T	0.428571	0.0285714	g3638.t1	missense_variant	0	ENSTGUP00000006081	GON domain
Chr4	CM013764.1	30766945	G	A	0.0357143	0	g3638.t1	missense_variant	0	ENSTGUP00000006081	GON domain
Chr4	CM013764.1	30848744	G	A	0.0357143	0	g3639.t1	missense_variant
Chr4	CM013764.1	31795798	A	G	0.178571	0	g3648.t1	missense_variant	SCAF11	ENSMGAP00000019471	SR-related CTD-associated factor 11
Chr4	CM013764.1	32053920	G	T	0.0357143	0	g3651.t1	missense_variant	SLC38A4	ENSGALP00000015821	solute carrier family 38, member 4
Chr4	CM013764.1	34041250	C	T	0.142857	0.0285714	g3659.t1	missense_variant	USP15	ENSTGUP00000006482	ubiquitin specific peptidase 15
Chr4	CM013764.1	35664817	G	T	0.0357143	0	g3680.t1	missense_variant	GRIP2	ENSPPYP00000014992	glutamate receptor interacting protein
Chr4	CM013764.1	35678964	T	C	0.0357143	0	g3680.t1	missense_variant	GRIP2	ENSPPYP00000014992	glutamate receptor interacting protein
Chr4	CM013764.1	36034570	T	C	0.0357143	0	g3681.t2	missense_variant	CAND1	ENSTGUP00000006898	cullin-associated and neddylation-dissociated 1
Chr4	CM013764.1	37198001	C	G	0.0357143	0	g3705.t1	missense_variant	PTPRB	ENSTGUP00000007323	protein tyrosine phosphatase, receptor type, B
Chr4	CM013764.1	37206176	G	T	0.214286	0	g3705.t1	missense_variant	PTPRB	ENSTGUP00000007323	protein tyrosine phosphatase, receptor type, B
Chr4	CM013764.1	37248482	C	T	0.0357143	0	g3706.t1	missense_variant	PTPRR	ENSGALP00000016479	protein tyrosine phosphatase, receptor type, R
Chr4	CM013764.1	37687599	C	T	0.0357143	0	g3708.t2	missense_variant	ZFC3H1	ENSTGUP00000007450	zinc finger, C3H1-type containing
Chr4	CM013764.1	37699622	T	C	0.142857	0.0285714	g3708.t2	missense_variant	ZFC3H1	ENSTGUP00000007450	zinc finger, C3H1-type containing
Chr4	CM013764.1	39329874	A	G	0.107143	0	g3720.t1	missense_variant
Chr4	CM013764.1	40327527	T	G	0.0357143	0	g3728.t1	missense_variant	NAV3	ENSTGUP00000007785	ATPase family associated with various cellular activities (AAA)
Chr4	CM013764.1	41348869	A	G	0.0357143	0	g3736.t1	missense_variant	OTOGL	ENSTGUP00000007937	Otogelin-like
Chr4	CM013764.1	41831899	T	C	0.0357143	0	g3742.t1	missense_variant	PPFIA2	ENSTGUP00000008061	protein tyrosine phosphatase, receptor type, f polypeptide (PTPRF), interacting protein (liprin), alpha 2
Chr4	CM013764.1	43435782	T	C	0.0357143	0	g3748.t1	missense_variant	SLC6A15	ENSTGUP00000008120	solute carrier family 6 (neutral amino acid transporter), member 15
Chr4	CM013764.1	46821343	G	A	0.107143	0	g3765.t1	missense_variant	EEA1	ENSTGUP00000008495	early endosome antigen 1
Chr4	CM013764.1	46827662	C	T	0.0357143	0	g3765.t1	missense_variant	EEA1	ENSTGUP00000008495	early endosome antigen 1
Chr4	CM013764.1	47311451	A	T	0.0357143	0	g3768.t1	missense_variant	PLXNC1	ENSGALP00000018429	plexin C1
Chr4	CM013764.1	48037998	T	A	0.0357143	0	g3784.t1	missense_variant	LTA4H	ENSGALP00000018616	Leukotriene A4 hydrolase, C-terminal
Chr4	CM013764.1	48353307	A	G	0.0714286	0	g3788.t1	missense_variant	0	ENSGALP00000018678	0
Chr4	CM013764.1	49053217	C	A	0.0357143	0	g3795.t1	missense_variant	APAF1	ENSMLUP00000007636	Apoptotic peptidase activating factor 1
Chr4	CM013764.1	50052519	A	G	0.107143	0	g3807.t1	missense_variant	UTP20	ENSMGAP00000012312	UTP20, small subunit (SSU) processome component, homolog (yeast)
Chr4	CM013764.1	50092635	C	G	0.0357143	0	g3807.t1	missense_variant	UTP20	ENSMGAP00000012312	UTP20, small subunit (SSU) processome component, homolog (yeast)
Chr4	CM013764.1	50150583	T	C	0.142857	0	g3808.t1	missense_variant	NUP205	ENSTGUP00000009435	Protein of unknown function (DUF3414)
Chr4	CM013764.1	50303525	A	G	0.0357143	0	g3811.t1	missense_variant&splice_region_variant	0	ENSGALP00000019122	solute carrier family 23 member 1-like
Chr4	CM013764.1	50383653	C	T	0.142857	0	g3816.t1	missense_variant	TMEM140	ENSPSIP00000017379	Transmembrane protein 140
Chr4	CM013764.1	50555249	G	A	0.0357143	0	g3819.t1	missense_variant	0	ENSTGUP00000012623	Inherit from veNOG: RAD51 associated protein 1
Chr4	CM013764.1	50576766	G	C	0.0357143	0	g3820.t1	missense_variant	0	ENSTGUP00000012627	Uncharacterized conserved protein (DUF2362)
Chr4	CM013764.1	50576802	A	G	0.25	0	g3820.t1	missense_variant	0	ENSTGUP00000012627	Uncharacterized conserved protein (DUF2362)
Chr4	CM013764.1	50879673	A	G	0.0357143	0	g3825.t1	missense_variant	NDUFA9	ENSTGUP00000012329	NADH dehydrogenase ubiquinone 1 alpha subcomplex
Chr4	CM013764.1	51888940	G	T	0.142857	0.557143	g3839.t1	missense_variant
Chr4	CM013764.1	51891763	A	T	0	0.157143	g3839.t1	missense_variant
Chr4	CM013764.1	53325884	T	C	0.0357143	0	g3849.t1	missense_variant	CREBL2	ENSGALP00000023095	cAMP responsive element binding protein-like 2
Chr4	CM013764.1	53404511	C	T	0.107143	0	g3851.t1	missense_variant	DUSP16	ENSMGAP00000014657	dual specificity phosphatase 16
Chr4	CM013764.1	53957847	G	A	0.214286	0	g3862.t1	missense_variant	PKDREJ	ENSGALP00000022989	polycystic kidney disease (polycystin) and REJ homolog (sperm receptor for egg jelly homolog, sea urchin)
Chr4	CM013764.1	54718531	T	C	0.0357143	0	g3866.t1	missense_variant	ATXN10	ENSGALP00000022974	Spinocerebellar ataxia type 10 protein domain
Chr4	CM013764.1	54908783	G	T	0.0714286	0	g3869.t1	missense_variant	SMC1B	ENSTGUP00000012208	structural maintenance of chromosomes 1B
Chr4	CM013764.1	56827994	T	C	0.214286	0.0285714	g3884.t1	missense_variant	SCUBE1	ENSPSIP00000015856	Signal peptide, CUB domain, EGF-like
Chr4	CM013764.1	56862115	A	G	0.0714286	0.0285714	g3885.t1	missense_variant	TTLL12	ENSGALP00000022871	tubulin tyrosine ligase-like family, member 12
Chr4	CM013764.1	57034114	G	A	0.0357143	0	g3891.t1	missense_variant&splice_region_variant	ARFGAP3	ENSTGUP00000012609	ADP-ribosylation factor GTPase-activating protein
Chr4	CM013764.1	57044431	A	G	0.178571	0	g3891.t1	missense_variant	ARFGAP3	ENSTGUP00000012609	ADP-ribosylation factor GTPase-activating protein
Chr4	CM013764.1	57187726	T	C	0.107143	0	g3897.t1	missense_variant	PPFIBP1	ENSTGUP00000012522	PTPRF interacting protein, binding protein 1 (liprin beta 1)
Chr4	CM013764.1	57452416	T	A	0.178571	0	g3901.t1	missense_variant	TM7SF3	ENSGALP00000022768	transmembrane 7 superfamily member
Chr4	CM013764.1	58294290	A	C	0.428571	0.0857143	g3911.t1	missense_variant	0	ENSMGAP00000014467	Inherit from veNOG: Cancer susceptibility candidate 1
Chr4	CM013764.1	58949975	A	G	0.0357143	0	g3921.t1	missense_variant	KIAA0528	ENSTGUP00000012133	C2 calcium-dependent domain containing 5
Chr4	CM013764.1	60053568	T	C	0.178571	0	g3924.t1	missense_variant	BCAT1	ENSTGUP00000012104	branched chain amino-acid transaminase 1, cytosolic
Chr4	CM013764.1	63360377	T	C	0.214286	0	g3949.t1	missense_variant	BPGM	ENSTGUP00000012816	PGAM
Chr4	CM013764.1	63451346	A	C	0.0357143	0	g3952.t1	missense_variant	0	ENSTGUP00000012863	Tubulin is the major constituent of microtubules. It binds two moles of GTP, one at an exchangeable site on the beta chain and one at a non-exchangeable site on the alpha chain (By similarity)
Chr4	CM013764.1	63629487	G	A	0.0714286	0	g3955.t1	missense_variant	MICAL3	ENSPSIP00000015338	microtubule associated monoxygenase, calponin and LIM domain containing 3
Chr4	CM013764.1	63950174	G	A	0.0357143	0.0285714	g3964.t1	missense_variant	IL17RA	ENSGALP00000021234	interleukin 17 receptor A
Chr4	CM013764.1	63989386	G	T	0.0357143	0	g3965.t1	missense_variant	0	ENSMGAP00000014213	calcium channel, voltage-dependent, L type, alpha 1C subunit
Chr4	CM013764.1	65107077	C	T	0.0357143	0	g3981.t1	missense_variant	0	ENSMGAP00000014176	WNK lysine deficient protein kinase 1
Chr4	CM013764.1	65108281	C	T	0.0357143	0	g3981.t1	missense_variant	0	ENSMGAP00000014176	WNK lysine deficient protein kinase 1
Chr4	CM013764.1	65370023	G	A	0.0357143	0	g3986.t1	missense_variant	CCDC77	ENSMGAP00000014161	Inherit from veNOG: Coiled-coil domain containing 77
Chr4	CM013764.1	65393704	G	C	0.0357143	0	g3987.t1	missense_variant	KDM5A	ENSACAP00000000033	lysine (K)-specific demethylase
Chr4	CM013764.1	65401497	G	A	0.0357143	0	g3987.t1	missense_variant	KDM5A	ENSACAP00000000033	lysine (K)-specific demethylase
Chr4	CM013764.1	66033922	T	C	0.0357143	0	g4001.t1	missense_variant	IPO8	ENSGALP00000021094	Cse1
Chr4	CM013764.1	66092168	G	A	0.0357143	0	g4002.t1	missense_variant	CAPRIN2	ENSGALP00000021086	Cytoplasmic activation/proliferation-associated protein-1 C term
Chr4	CM013764.1	66178213	G	A	0.0357143	0	g4005.t1	missense_variant	DENND5B	ENSSTOP00000006637	DENN MADD domain containing 5B
Chr4	CM013764.1	66371559	C	G	0.0357143	0	g4007.t1	missense_variant	0	ENSTGUP00000011832	Inherit from veNOG: kiaa1551
Chr4	CM013764.1	66768179	T	C	0.0357143	0	g4013.t1	missense_variant	YARS2	ENSGALP00000021043	tyrosyl-tRNA synthetase 2, mitochondrial
Chr4	CM013764.1	66785317	C	G	0.0357143	0	g4014.t1	missense_variant	CDADC1	ENSXETP00000029183	Cytidine and dCMP deaminase domain containing 1
Chr4	CM013764.1	67040574	G	A	0.0357143	0	g4016.t1	missense_variant	SYT10	ENSGALP00000021026	C2 domain
Chr4	CM013764.1	67883650	A	G	0.142857	0	g4020.t1	missense_variant	CHRM2	ENSGALP00000020999	cholinergic receptor, muscarinic 2
Chr4	CM013764.1	68859462	A	G	0.0714286	0	g4032.t1	missense_variant	DENND2A	ENSTGUP00000012021	DENN MADD domain containing 2A
Chr4	CM013764.1	68890295	C	T	0	0.0285714	g4032.t1	missense_variant	DENND2A	ENSTGUP00000012021	DENN MADD domain containing 2A
Chr4	CM013764.1	69439690	G	A	0.0357143	0	g4043.t1	missense_variant	SVOPL	ENSGALP00000020873	Sugar (and other) transporter
Chr4	CM013764.1	69577391	G	T	0.0357143	0	g4047.t1	missense_variant	0	ENSGALP00000020850	Inherit from veNOG: kiaa1549
Chr4	CM013764.1	69697542	C	A	0.0357143	0	g4048.t1	missense_variant	HIPK2	ENSXETP00000031566	Homeodomain interacting protein kinase
Chr4	CM013764.1	70069800	C	G	0.214286	0.0285714	g4052.t1	missense_variant	TBXAS1	ENSMGAP00000013840	Cytochrome p450
Chr4	CM013764.1	70084494	G	A	0.0714286	0	g4053.t1	missense_variant	PARP12	ENSTGUP00000011702	poly ADP-ribose polymerase
Chr4	CM013764.1	70739187	A	T	0.0357143	0	g4063.t1	missense_variant	0	ENSGALP00000020785	Biopterin-dependent aromatic amino acid hydroxylase
Chr4	CM013764.1	70756532	C	T	0	0.0285714	g4064.t1	missense_variant	PAH	ENSMGAP00000018102	ACT domain
Chr4	CM013764.1	71115243	C	G	0.0357143	0	g4069.t1	missense_variant	NT5DC3	ENSGALP00000020754	5'-nucleotidase domain containing 3
Chr4	CM013764.1	71172375	G	A	0.142857	0	g4072.t1	missense_variant	TDG	ENSTGUP00000011520	UDG
Chr4	CM013764.1	71263794	C	A	0.0357143	0	g4077.t1	missense_variant	TXNRD1	ENSGALP00000020729	thioredoxin reductase 1
Chr4	CM013764.1	71487229	A	C	0.214286	0	g4078.t1	missense_variant	CHST11	ENSGALP00000029933	carbohydrate (chondroitin 4) sulfotransferase 11
Chr4	CM013764.1	71548139	C	T	0.0357143	0	g4079.t1	missense_variant	SLC41A2	ENSMGAP00000013655	solute carrier family 41 member
Chr4	CM013764.1	71580111	A	C	0.178571	0	g4081.t1	missense_variant	ALDH1L2	ENSTGUP00000011458	aldehyde dehydrogenase 1 family, member L2
Chr4	CM013764.1	72299430	T	C	0.0357143	0	g4089.t1	missense_variant	MTERFD3	ENSMGAP00000016903	mTERF domain-containing protein 3, mitochondrial-like
Chr4	CM013764.1	72631802	T	C	0.142857	0	g4095.t1	missense_variant	PRDM4	ENSTGUP00000011301	May function as a transcription factor involved in cell differentiation (By similarity)
Chr4	CM013764.1	73929444	T	A	0	0.157143	g4110.t1	missense_variant	RASD2	ENSGALP00000020458	RAS
Chr4	CM013764.1	74280882	G	A	0.0357143	0	g4114.t1	missense_variant	TXN2	ENSTGUP00000011070	Thioredoxin
Chr4	CM013764.1	74470567	A	G	0.178571	0	g4122.t2	missense_variant	0	ENSGALP00000029947	sulfurtransferase
Chr4	CM013764.1	74516146	T	C	0.0357143	0	g4125.t1	missense_variant	TMPRSS6	ENSGALP00000020367	transmembrane protease, serine 6
Chr4	CM013764.1	74537869	G	T	0.0357143	0	g4126.t1	missense_variant	0	ENSMGAP00000013315	Fibronectin type III domain
Chr4	CM013764.1	74619769	T	C	0.0357143	0	g4130.t1	missense_variant	CYTH4	ENSTGUP00000010978	cytohesin 4
Chr4	CM013764.1	74677575	C	G	0.0357143	0	g4131.t1	missense_variant	ELFN2	ENSGALP00000020319	leucine-rich repeat and fibronectin
Chr4	CM013764.1	74770718	G	A	0.214286	0	g4133.t1	missense_variant&splice_region_variant	0	ENSTGUP00000010927	Caspase recruitment domain
Chr4	CM013764.1	74808004	A	G	0.357143	0.757143	g4135.t1	missense_variant	LGALS2	ENSMGAP00000013233	GLECT
Chr4	CM013764.1	74872233	T	C	0.0357143	0	g4139.t1	missense_variant	0	ENSMGAP00000013202	GLECT
Chr4	CM013764.1	74939308	T	C	0.0357143	0	g4147.t1	missense_variant	0	ENSMGAP00000013138	galanin receptor type
Chr4	CM013764.1	74965352	G	A	0.0357143	0	g4149.t1	missense_variant	EIF3L	ENSTGUP00000010828	eukaryotic translation initiation factor 3, subunit
Chr4	CM013764.1	74983748	A	T	0.0357143	0	g4150.t1	missense_variant	0	ENSTGUP00000010813	Protein of unknown function (DUF3585)
Chr4	CM013764.1	75045287	T	C	0.0357143	0	g4154.t1	missense_variant	PICK1	ENSGALP00000029955	Arfaptin
Chr4	CM013764.1	75056918	G	A	0.178571	0.0285714	g4155.t1	missense_variant	SLC16A8	ENSGALP00000020054	solute carrier family 16, member 8 (monocarboxylic acid transporter 3)
Chr4	CM013764.1	75059374	A	G	0.0714286	0	g4155.t1	missense_variant	SLC16A8	ENSGALP00000020054	solute carrier family 16, member 8 (monocarboxylic acid transporter 3)
Chr4	CM013764.1	75331174	G	A	0.178571	0	g4170.t1	missense_variant	NPTXR	ENSTGUP00000010605	Neuronal pentraxin
Chr4	CM013764.1	75460809	C	T	0.0357143	0	g4175.t1	missense_variant	RPL3	ENSGALP00000019852	60S ribosomal protein
Chr4	CM013764.1	75460830	A	C	0	0.242857	g4175.t1	missense_variant	RPL3	ENSGALP00000019852	60S ribosomal protein
Chr4	CM013764.1	75496966	A	G	0.0357143	0	g4178.t1	missense_variant	TAB1	ENSMGAP00000013048	TGF-beta activated kinase 1 MAP3K7 binding protein 1
Chr4	CM013764.1	75770241	C	T	0.0357143	0	g4183.t1	missense_variant	CACNA1I	ENSMGAP00000013029	calcium channel, voltage-dependent, T type, alpha 1I subunit
Chr4	CM013764.1	76079456	A	C	0.0357143	0	g4187.t1	missense_variant	TNRC6B	ENSMGAP00000012991	Trinucleotide repeat containing 6B
Chr4	CM013764.1	76121253	C	T	0.107143	0.0285714	g4187.t1	missense_variant	TNRC6B	ENSMGAP00000012991	Trinucleotide repeat containing 6B
Chr4	CM013764.1	76159179	A	T	0.0714286	0	g4189.t2	missense_variant	SGSM3	ENSGALP00000019611	small G protein signaling modulator 3
Chr4	CM013764.1	76359885	C	G	0.107143	0	g4195.t1	missense_variant	XPNPEP3	ENSGALP00000019563	X-prolyl aminopeptidase (aminopeptidase P) 3
Chr4	CM013764.1	76504688	T	A	0.0357143	0	g4198.t1	missense_variant	0	ENSGALP00000019511	lethal(3)malignant brain tumor-like protein
Chr4	CM013764.1	76539073	G	A	0.0357143	0	g4200.t1	missense_variant	RANGAP1	ENSMGAP00000012856	Ran GTPase activating protein 1
Chr4	CM013764.1	76761177	A	G	0.0357143	0	g4210.t1	missense_variant	XRCC6	ENSGALP00000037185	X-ray repair cross-complementing protein
Chr4	CM013764.1	76834251	G	A	0.0357143	0	g4214.t1	missense_variant	SREBF2	ENSTGUP00000010110	sterol regulatory element binding transcription factor
Chr4	CM013764.1	77025961	G	A	0.0357143	0	g4224.t1	missense_variant	TCF20	ENSTGUP00000009969	transcription factor 20 (AR1)
Chr4	CM013764.1	77387354	C	T	0.0357143	0	g4236.t1	missense_variant&splice_region_variant	TTC26	ENSTGUP00000009862	tetratricopeptide repeat
Chr4	CM013764.1	78103373	G	A	0	0.0285714	g4243.t1	missense_variant	GSG1	ENSGALP00000019237	GSG1-like protein
Chr4	CM013764.1	78104675	G	A	0.107143	0	g4243.t1	missense_variant	GSG1	ENSGALP00000019237	GSG1-like protein
Chr4	CM013764.1	78145703	G	A	0.142857	0.0857143	g4246.t1	missense_variant	HEBP1	ENSGALP00000019231	heme binding protein 1
Chr4	CM013764.1	78454671	C	G	0.0357143	0	g4283.t1	missense_variant	0	ENSMGAP00000012379	Retinal cGMP phosphodiesterase, gamma subunit
Chr4	CM013764.1	78595165	G	A	0.0357143	0	g4287.t1	missense_variant	0	ENSSHAP00000008589	0
Chr4	CM013764.1	78844023	T	G	0.0714286	0	g4292.t1	missense_variant	0	ENSGALP00000019434	Alpha-macro-globulin thiol-ester bond-forming region
Chr4	CM013764.1	78925257	T	A	0.107143	0.0285714	g4294.t1	missense_variant	PZP	ENSTGUP00000013475	pregnancy-zone protein
Chr4	CM013764.1	78933850	G	A	0.0357143	0	g4294.t1	missense_variant	PZP	ENSTGUP00000013475	pregnancy-zone protein
Chr4	CM013764.1	78981277	A	C	0.5	0	g4296.t1	missense_variant	A2M	ENSMGAP00000014766	Alpha-2-macroglobulin-like 1
Chr4	CM013764.1	79102980	C	T	0.0357143	0	g4302.t1	missense_variant	0	ENSTGUP00000018188	Seminal vesicle autoantigen (SVA)
Chr4	CM013764.1	79121065	G	A	0.535714	0	g4303.t1	missense_variant&splice_region_variant	0	ENSMGAP00000014758	MG2 domain
Chr4	CM013764.1	79121111	G	A	0	0.1	g4303.t1	missense_variant	0	ENSMGAP00000014758	MG2 domain
Chr4	CM013764.1	79140317	T	A	0.0357143	0.0857143	g4303.t1	missense_variant	0	ENSMGAP00000014758	MG2 domain
Chr4	CM013764.1	79149086	G	A	0.214286	0.171429	g4303.t1	missense_variant	0	ENSMGAP00000014758	MG2 domain
Chr4	CM013764.1	79192577	G	A	0.0357143	0	g4304.t1	missense_variant	RIMKLB	ENSGALP00000023045	ribosomal modification protein rimK-like family member B
Chr4	CM013764.1	79499459	G	C	0.0357143	0	g4312.t1	missense_variant	FAM115C	ENSTGUP00000013538	Family with sequence similarity 115, member
Chr4	CM013764.1	79504813	A	G	0.0357143	0	g4312.t1	missense_variant	FAM115C	ENSTGUP00000013538	Family with sequence similarity 115, member
Chr4	CM013764.1	79533108	G	T	0.0357143	0	g4314.t1	missense_variant	FKBP4	ENSGALP00000029868	FKBP-type peptidyl-prolyl cis-trans isomerase
Chr4	CM013764.1	79556465	G	C	0.0357143	0	g4316.t1	missense_variant	NRIP2	ENSTGUP00000013545	nuclear receptor interacting protein 2
Chr4	CM013764.1	79669645	A	G	0.107143	0	g4320.t1	missense_variant	TEAD4	ENSTGUP00000013558	Transcriptional enhancer factor
Chr4	CM013764.1	80133048	C	T	0.142857	0.157143	g4324.t1	missense_variant	MRPL1	ENSGALP00000016786	Ribosomal protein L1p/L10e family
Chr4	CM013764.1	80286055	G	T	0.0357143	0	g4325.t1	missense_variant	FRAS1	ENSGALP00000016778	Calx-beta domain
Chr4	CM013764.1	80298276	T	C	0.0357143	0	g4325.t1	missense_variant	FRAS1	ENSGALP00000016778	Calx-beta domain
Chr4	CM013764.1	80298808	A	G	0.392857	0	g4325.t1	missense_variant	FRAS1	ENSGALP00000016778	Calx-beta domain
Chr4	CM013764.1	80313936	A	G	0.142857	0	g4325.t1	missense_variant	FRAS1	ENSGALP00000016778	Calx-beta domain
Chr4	CM013764.1	80316310	A	G	0.214286	0	g4325.t1	missense_variant	FRAS1	ENSGALP00000016778	Calx-beta domain
Chr4	CM013764.1	80360006	T	C	0.0357143	0	g4327.t1	missense_variant	SLC4A4	ENSTGUP00000001680	sodium bicarbonate cotransporter
Chr4	CM013764.1	80600366	G	A	0.0357143	0	g4331.t1	missense_variant	LARP1B	ENSACAP00000011166	La ribonucleoprotein domain family member
Chr4	CM013764.1	80750060	T	C	0.0357143	0	g4335.t1	missense_variant	INTU	ENSGALP00000016517	inturned planar cell polarity effector homolog (Drosophila)
Chr4	CM013764.1	80755926	T	C	0.0357143	0	g4335.t1	missense_variant	INTU	ENSGALP00000016517	inturned planar cell polarity effector homolog (Drosophila)
Chr4	CM013764.1	81553231	T	C	0.0357143	0	g4337.t1	missense_variant	FAT4	ENSLACP00000011804	FAT tumor suppressor homolog 4 (Drosophila)
Chr4	CM013764.1	81578564	C	G	0.142857	0	g4337.t1	missense_variant	FAT4	ENSLACP00000011804	FAT tumor suppressor homolog 4 (Drosophila)
Chr4	CM013764.1	81580725	T	C	0.0357143	0	g4337.t1	missense_variant	FAT4	ENSLACP00000011804	FAT tumor suppressor homolog 4 (Drosophila)
Chr4	CM013764.1	81603870	T	C	0.5	0	g4337.t1	missense_variant	FAT4	ENSLACP00000011804	FAT tumor suppressor homolog 4 (Drosophila)
Chr4	CM013764.1	82635963	C	G	0.107143	0	g4341.t1	missense_variant	SPATA5	ENSTGUP00000002095	CDC48_N
Chr4	CM013764.1	82657106	C	G	0.0357143	0	g4341.t1	missense_variant	SPATA5	ENSTGUP00000002095	CDC48_N
Chr4	CM013764.1	82660397	T	A	0.0357143	0	g4341.t1	missense_variant	SPATA5	ENSTGUP00000002095	CDC48_N
Chr4	CM013764.1	82660410	C	G	0.0357143	0	g4341.t1	missense_variant	SPATA5	ENSTGUP00000002095	CDC48_N
Chr4	CM013764.1	82740685	A	G	0.0357143	0	g4344.t1	missense_variant	CETN1	ENSGALP00000019297	Pfam:efhand
Chr4	CM013764.1	82854326	T	C	0.0357143	0	g4346.t1	missense_variant	ADAD1	ENSTGUP00000002050	adenosine deaminase
Chr4	CM013764.1	82884277	T	A	0.0357143	0	g4347.t1	missense_variant	KIAA1109	ENSGALP00000019326	Fragile site-associated protein C-terminus
Chr4	CM013764.1	82885293	G	C	0.25	0	g4347.t1	missense_variant	KIAA1109	ENSGALP00000019326	Fragile site-associated protein C-terminus
Chr4	CM013764.1	82926231	T	G	0.142857	0	g4347.t1	missense_variant	KIAA1109	ENSGALP00000019326	Fragile site-associated protein C-terminus
Chr4	CM013764.1	83494330	A	G	0.285714	0	g4355.t1	missense_variant	NDNF	ENSMGAP00000011126	Uncharacterised conserved protein (DUF2369)
Chr4	CM013764.1	83495241	G	A	0.0714286	0	g4355.t1	missense_variant	NDNF	ENSMGAP00000011126	Uncharacterised conserved protein (DUF2369)
Chr4	CM013764.1	84038308	A	C	0.0357143	0	g4362.t1	missense_variant	USP53	ENSTGUP00000001949	ubiquitin specific peptidase 53
Chr4	CM013764.1	84038901	T	C	0.642857	0.0142857	g4362.t1	missense_variant	USP53	ENSTGUP00000001949	ubiquitin specific peptidase 53
Chr4	CM013764.1	84136679	G	T	0.0357143	0	g4364.t1	missense_variant	SYNPO2	ENSGALP00000019540	synaptopodin 2
Chr4	CM013764.1	84136692	T	G	0.0357143	0	g4364.t1	missense_variant	SYNPO2	ENSGALP00000019540	synaptopodin 2
Chr4	CM013764.1	85471612	T	C	0.0357143	0	g4379.t1	missense_variant	ANKRD17	ENSMGAP00000010544	ankyrin repeat domain 17
Chr4	CM013764.1	85606270	G	A	0.214286	0.428571	g4380.t1	missense_variant	ALB	ENSMGAP00000010561	Serum albumin family
Chr4	CM013764.1	85606272	T	G	0.785714	0.571429	g4380.t1	missense_variant	ALB	ENSMGAP00000010561	Serum albumin family
Chr4	CM013764.1	85606276	T	C	0.321429	0.571429	g4380.t1	missense_variant	ALB	ENSMGAP00000010561	Serum albumin family
Chr4	CM013764.1	85752225	G	T	0.357143	0.385714	g4383.t1	missense_variant	RBPMS	ENSTGUP00000001832	RNA binding protein with multiple splicing
Chr4	CM013764.1	85800834	G	T	0.0357143	0	g4384.t1	missense_variant	WRN	ENSMGAP00000004913	Werner syndrome
Chr4	CM013764.1	85828171	T	C	0.0357143	0	g4384.t1	missense_variant	WRN	ENSMGAP00000004913	Werner syndrome
Chr4	CM013764.1	85888665	A	C	0.0357143	0	g4387.t1	missense_variant	GSR	ENSTGUP00000001815	Pyridine nucleotide-disulphide oxidoreductase, dimerisation domain
Chr4	CM013764.1	85956156	T	C	0.0357143	0	g4392.t1	missense_variant	0	ENSGALP00000019707	Inherit from veNOG: Adaptor-related protein complex 1 associated regulatory protein
Chr4	CM013764.1	85972379	T	C	0.25	0	g4393.t1	missense_variant	TIFA	ENSGALP00000019702	TRAF-interacting protein with
Chr4	CM013764.1	86025175	C	T	0.0714286	0	g4394.t1	missense_variant	ALPK1	ENSTGUP00000001853	Alpha-kinase family
Chr4	CM013764.1	86047100	A	G	0.0357143	0	g4396.t1	missense_variant	0	ENSTGUP00000001855	GRF zinc finger
Chr4	CM013764.1	86062306	G	A	0.0357143	0	g4397.t1	missense_variant	0	ENSTGUP00000001857	Protein of unknown function (DUF2439)
Chr4	CM013764.1	86062455	A	G	0.607143	0.0714286	g4397.t1	missense_variant	0	ENSTGUP00000001857	Protein of unknown function (DUF2439)
Chr4	CM013764.1	86062489	T	C	0.0357143	0	g4397.t1	missense_variant	0	ENSTGUP00000001857	Protein of unknown function (DUF2439)
Chr4	CM013764.1	86062932	T	C	0.107143	0	g4397.t1	missense_variant	0	ENSTGUP00000001857	Protein of unknown function (DUF2439)
Chr4	CM013764.1	86063086	T	C	0.107143	0	g4397.t1	missense_variant	0	ENSTGUP00000001857	Protein of unknown function (DUF2439)
Chr4	CM013764.1	86063410	A	C	0.0714286	0	g4397.t1	missense_variant	0	ENSTGUP00000001857	Protein of unknown function (DUF2439)
Chr4	CM013764.1	86064702	A	G	0.0357143	0	g4397.t1	missense_variant	0	ENSTGUP00000001857	Protein of unknown function (DUF2439)
Chr4	CM013764.1	86065438	G	A	0.142857	0.0714286	g4397.t1	missense_variant	0	ENSTGUP00000001857	Protein of unknown function (DUF2439)
Chr4	CM013764.1	86080089	G	A	0.107143	0	g4398.t1	missense_variant	LARP7	ENSTGUP00000001860	La ribonucleoprotein domain family, member 7
Chr4	CM013764.1	86081211	A	C	0.142857	0	g4398.t1	missense_variant	LARP7	ENSTGUP00000001860	La ribonucleoprotein domain family, member 7
Chr4	CM013764.1	86365922	A	G	0.142857	0	g4399.t1	missense_variant	ANK2	ENSORLP00000006307	ankyrin 2, neuronal
Chr4	CM013764.1	86409829	G	A	0.0357143	0	g4399.t1	missense_variant	ANK2	ENSORLP00000006307	ankyrin 2, neuronal
Chr4	CM013764.1	86430033	A	G	0.0357143	0	g4400.t1	missense_variant	ANK2	ENSMGAP00000011402	ankyrin 3, node of Ranvier (ankyrin G)
Chr4	CM013764.1	86431869	G	A	0.0357143	0	g4400.t1	missense_variant	ANK2	ENSMGAP00000011402	ankyrin 3, node of Ranvier (ankyrin G)
Chr4	CM013764.1	86433545	G	C	0.0357143	0.342857	g4400.t1	missense_variant	ANK2	ENSMGAP00000011402	ankyrin 3, node of Ranvier (ankyrin G)
Chr4	CM013764.1	86433724	G	A	0.0357143	0	g4400.t1	missense_variant	ANK2	ENSMGAP00000011402	ankyrin 3, node of Ranvier (ankyrin G)
Chr4	CM013764.1	86669492	C	T	0.0357143	0	g4402.t1	missense_variant	ARSJ	ENSGALP00000019587	arylsulfatase family, member J
Chr5	CM013765.1	44651	C	T	0.0357143	0	g4412.t1	missense_variant	ZFP91	ENSGALP00000011788	zinc finger protein 91
Chr5	CM013765.1	233203	T	A	0.321429	0	g4430.t1	missense_variant	0	ENSGALP00000012176	Inner centromere
Chr5	CM013765.1	303030	C	T	0.142857	0	g4437.t1	missense_variant	ATHL1	ENSMGAP00000002111	acid trehalase-like
Chr5	CM013765.1	305105	G	A	0.357143	0.0857143	g4437.t1	missense_variant	ATHL1	ENSMGAP00000002111	acid trehalase-like
Chr5	CM013765.1	305119	C	G	0.0714286	0.0857143	g4437.t1	missense_variant	ATHL1	ENSMGAP00000002111	acid trehalase-like
Chr5	CM013765.1	423619	C	G	0.321429	0	g4444.t1	missense_variant	PTDSS2	ENSMGAP00000002406	Phosphatidylserine synthase 2
Chr5	CM013765.1	429289	A	G	0.25	0	g4444.t1	missense_variant	PTDSS2	ENSMGAP00000002406	Phosphatidylserine synthase 2
Chr5	CM013765.1	455818	G	A	0.0357143	0	g4446.t1	missense_variant	IGHMBP2	ENSMGAP00000002427	immunoglobulin mu binding protein 2
Chr5	CM013765.1	468440	G	T	0	0.0142857	g4446.t1	missense_variant	IGHMBP2	ENSMGAP00000002427	immunoglobulin mu binding protein 2
Chr5	CM013765.1	525975	G	C	0.107143	0.4	g4449.t1	missense_variant	0	ENSGALP00000006992	Glycosyl hydrolases family 31
Chr5	CM013765.1	526081	A	C	0.0357143	0	g4449.t1	missense_variant	0	ENSGALP00000006992	Glycosyl hydrolases family 31
Chr5	CM013765.1	642031	G	T	0.607143	0.257143	g4456.t1	missense_variant	CASC5	ENSGALP00000007337	cancer susceptibility candidate 5
Chr5	CM013765.1	643459	T	G	0.321429	0.1	g4456.t1	missense_variant	CASC5	ENSGALP00000007337	cancer susceptibility candidate 5
Chr5	CM013765.1	646932	T	A	0.178571	0	g4456.t1	missense_variant	CASC5	ENSGALP00000007337	cancer susceptibility candidate 5
Chr5	CM013765.1	651308	G	A	0.0357143	0	g4456.t1	missense_variant	CASC5	ENSGALP00000007337	cancer susceptibility candidate 5
Chr5	CM013765.1	662244	G	A	0.25	0	g4458.t1	missense_variant	0	ENSGALP00000007384	Protein-L-isoaspartate O-methyltransferase
Chr5	CM013765.1	724845	G	A	0.142857	0	g4462.t1	missense_variant	BAHD1	ENSMGAP00000002783	bromo adjacent homology
Chr5	CM013765.1	872867	C	T	0.535714	0	g4466.t1	missense_variant	0	ENSTGUP00000007498	0
Chr5	CM013765.1	872962	C	T	0.0357143	0	g4466.t1	missense_variant	0	ENSTGUP00000007498	0
Chr5	CM013765.1	962639	A	G	0.214286	0	g4469.t1	missense_variant	PAK6	ENSGALP00000007701	p21 protein (Cdc42 Rac)-activated kinase 6
Chr5	CM013765.1	1003212	C	G	0.857143	0.0857143	g4470.t1	missense_variant	0	ENSMGAP00000003415	mitotic checkpoint serine threonine-protein kinase BUB1
Chr5	CM013765.1	1007472	A	G	0.5	0.0857143	g4470.t1	missense_variant	0	ENSMGAP00000003415	mitotic checkpoint serine threonine-protein kinase BUB1
Chr5	CM013765.1	1013343	G	A	0.285714	0	g4470.t1	missense_variant	0	ENSMGAP00000003415	mitotic checkpoint serine threonine-protein kinase BUB1
Chr5	CM013765.1	1015430	G	A	0.0357143	0	g4470.t1	missense_variant	0	ENSMGAP00000003415	mitotic checkpoint serine threonine-protein kinase BUB1
Chr5	CM013765.1	1029957	T	C	0.392857	0.0857143	g4470.t1	missense_variant	0	ENSMGAP00000003415	mitotic checkpoint serine threonine-protein kinase BUB1
Chr5	CM013765.1	1029961	C	A	0.321429	0	g4470.t1	missense_variant	0	ENSMGAP00000003415	mitotic checkpoint serine threonine-protein kinase BUB1
Chr5	CM013765.1	1082532	C	T	0.464286	0	g4473.t1	missense_variant	DRD4	ENSMGAP00000003491	7 transmembrane receptor (rhodopsin family)
Chr5	CM013765.1	1111718	C	T	0.142857	0	g4476.t1	missense_variant	TMEM80	ENSTGUP00000007418	Predicted membrane protein
Chr5	CM013765.1	1205304	T	C	0.0357143	0	g4479.t1	missense_variant	PDDC1	ENSMGAP00000003592	Parkinson disease 7
Chr5	CM013765.1	1238189	G	A	0.0714286	0	g4481.t1	missense_variant	0	ENSTGUP00000008037	NACHT, LRR and PYD domains-containing protein 3-like
Chr5	CM013765.1	1331010	G	T	0.0357143	0	g4488.t1	missense_variant	0	ENSTGUP00000007913	Mitochondrial carrier protein
Chr5	CM013765.1	1346368	G	A	0.178571	0	g4490.t1	missense_variant	FNBP4	ENSPSIP00000014976	Formin binding protein 4
Chr5	CM013765.1	1403703	G	A	0.285714	0	g4493.t2	missense_variant	SPTB	ENSTGUP00000007794	CAMSAP CH domain
Chr5	CM013765.1	1457548	A	C	0.107143	0	g4499.t1	missense_variant	ALDH3B1	ENSMGAP00000003812	aldehyde dehydrogenase 3 family, member B1
Chr5	CM013765.1	1679501	G	A	0.0714286	0	g4508.t1	missense_variant	0	ENSGALP00000005720	Olfactory receptor, family 8, subfamily
Chr5	CM013765.1	1686077	G	A	0.0357143	0	g4509.t1	missense_variant	FEN1	ENSMGAP00000016722	Structure-specific nuclease with 5'-flap endonuclease and 5'-3' exonuclease activities involved in DNA replication and repair. During DNA replication, cleaves the 5'-overhanging flap structure that is generated by displacement synthesis when DNA polymerase encounters the 5'-end of a downstream Okazaki fragment. It enters the flap from the 5'-end and then tracks to cleave the flap base, leaving a …
Chr5	CM013765.1	1726739	G	A	0.0357143	0	g4511.t1	missense_variant	0	ENSGALP00000021573	NDT80 / PhoG like DNA-binding family
Chr5	CM013765.1	1895290	G	T	0.0357143	0	g4513.t1	missense_variant	SYT7	ENSP00000263846	synaptotagmin VII
Chr5	CM013765.1	1928845	G	A	0.142857	0	g4517.t1	missense_variant	TMEM138	ENSMGAP00000004756	transmembrane protein 138
Chr5	CM013765.1	2039363	G	A	0.0357143	0	g4529.t1	missense_variant	0	ENSMGAP00000002967	Acyl-CoA thioesterase
Chr5	CM013765.1	2337223	A	G	0.0357143	0	g4559.t1	missense_variant	OR4X2	ENSPSIP00000000602	Olfactory receptor
Chr5	CM013765.1	2377310	C	T	0.0357143	0	g4563.t1	missense_variant	OR5AS1	ENSPSIP00000000127	Olfactory receptor
Chr5	CM013765.1	2388150	T	C	0.178571	0	g4564.t1	missense_variant	OR5AS1	ENSMGAP00000002492	Olfactory receptor
Chr5	CM013765.1	2410558	C	T	0.0357143	0	g4566.t1	missense_variant	0	ENSMGAP00000009802	Bestrophin, RFP-TM, chloride channel
Chr5	CM013765.1	2643935	C	A	0.0714286	0	g4574.t1	missense_variant	ABTB2	ENSGALP00000018936	ankyrin repeat and BTB (POZ) domain containing 2
Chr5	CM013765.1	2825682	G	A	0.0357143	0	g4577.t1	missense_variant	CAPRIN1	ENSGALP00000022897	Inherit from veNOG: Cell cycle associated protein 1
Chr5	CM013765.1	2984276	G	A	0.107143	0	g4580.t1	missense_variant	0	ENSGALP00000012641	Inherit from veNOG: golgin B1
Chr5	CM013765.1	2986462	T	G	0.107143	0	g4580.t1	missense_variant	0	ENSGALP00000012641	Inherit from veNOG: golgin B1
Chr5	CM013765.1	2986646	C	G	0.0357143	0	g4580.t1	missense_variant	0	ENSGALP00000012641	Inherit from veNOG: golgin B1
Chr5	CM013765.1	2987076	A	G	0.0714286	0.0285714	g4580.t1	missense_variant	0	ENSGALP00000012641	Inherit from veNOG: golgin B1
Chr5	CM013765.1	3385034	G	A	0.0714286	0	g4584.t1	missense_variant	SHANK2	ENSMGAP00000010460	SH3 and multiple ankyrin repeat domains
Chr5	CM013765.1	3581626	A	T	0.142857	0	g4588.t1	missense_variant	TTC17	ENSPSIP00000012676	Tetratricopeptide repeat domain 17
Chr5	CM013765.1	3604359	C	G	0.178571	0	g4588.t1	missense_variant	TTC17	ENSPSIP00000012676	Tetratricopeptide repeat domain 17
Chr5	CM013765.1	3609079	A	G	0	0.0142857	g4588.t1	missense_variant	TTC17	ENSPSIP00000012676	Tetratricopeptide repeat domain 17
Chr5	CM013765.1	3839363	C	G	0.142857	0.357143	g4590.t1	missense_variant	ALKBH3	ENSGALP00000012951	alkB, alkylation repair homolog 3 (E. coli)
Chr5	CM013765.1	3956730	G	C	0.0714286	0	g4593.t1	missense_variant&splice_region_variant	EXT2	ENSMGAP00000010920	exostosin 2
Chr5	CM013765.1	4136955	T	C	0.0714286	0	g4595.t1	missense_variant
Chr5	CM013765.1	4271910	G	A	0.142857	0.214286	g4596.t1	missense_variant	CD82	ENSMGAP00000010943	CD82 antigen-like
Chr5	CM013765.1	4649602	A	C	0.0357143	0	g4599.t1	missense_variant	PRDM11	ENSMODP00000024799	PR domain containing 11
Chr5	CM013765.1	4673882	G	C	0.142857	0	g4599.t1	missense_variant	PRDM11	ENSMODP00000024799	PR domain containing 11
Chr5	CM013765.1	4698842	T	C	0.142857	0.585714	g4600.t1	missense_variant	SYT13	ENSGALP00000013055	C2 domain
Chr5	CM013765.1	5341388	A	G	0.321429	0.0142857	g4608.t1	missense_variant&splice_region_variant	RAPSN	ENSTGUP00000010720	receptor-associated protein of the
Chr5	CM013765.1	5434057	C	A	0.0357143	0	g4612.t2	missense_variant	SPI1	ENSMGAP00000019559	spleen focus forming virus (SFFV) proviral integration oncogene spi1
Chr5	CM013765.1	5460068	G	A	0.0357143	0.0142857	g4613.t1	missense_variant	MYBPC3	ENSTGUP00000010777	myosin binding protein C, cardiac
Chr5	CM013765.1	5495939	A	C	0.0357143	0	g4613.t1	missense_variant	MYBPC3	ENSTGUP00000010777	myosin binding protein C, cardiac
Chr5	CM013765.1	5671095	G	A	0.0714286	0.242857	g4619.t1	missense_variant	PACSIN3	ENSGALP00000013381	protein kinase C and casein kinase substrate in neurons 3
Chr5	CM013765.1	5917999	A	G	0.0357143	0	g4623.t1	missense_variant	CKAP5	ENSGALP00000013536	cytoskeleton associated protein 5
Chr5	CM013765.1	5964871	T	C	0.464286	0	g4625.t1	missense_variant	ARHGAP1	ENSGALP00000013557	Rho GTPase activating protein 1
Chr5	CM013765.1	5996550	C	T	0.25	0	g4627.t1	missense_variant	HARBI1	ENSTGUP00000010956	Inherit from veNOG: harbinger transposase derived 1
Chr5	CM013765.1	6068988	T	C	0.5	0	g4629.t1	missense_variant	AMBRA1	ENSGALP00000013594	Autophagy beclin-1 regulator 1
Chr5	CM013765.1	6518297	T	C	0.0357143	0	g4639.t1	missense_variant	CRY2	ENSTGUP00000011066	DNA photolyase
Chr5	CM013765.1	6537802	G	A	0.107143	0	g4640.t1	missense_variant	SLC35C1	ENSTGUP00000011071	solute carrier family 35, member C1
Chr5	CM013765.1	6892736	G	A	0.0357143	0	g4646.t1	missense_variant	0	ENSGALP00000013785	MANEC
Chr5	CM013765.1	6939513	T	A	0.0357143	0	g4648.t1	missense_variant	VPS18	ENSMGAP00000011632	vacuolar protein sorting 18 homolog (S. cerevisiae)
Chr5	CM013765.1	7170172	T	C	0.0357143	0	g4652.t1	missense_variant	INO80	ENSGALP00000013917	INO80 homolog (S. cerevisiae)
Chr5	CM013765.1	7172883	G	C	0.107143	0	g4652.t1	missense_variant	INO80	ENSGALP00000013917	INO80 homolog (S. cerevisiae)
Chr5	CM013765.1	7206401	T	C	0.142857	0	g4653.t1	missense_variant	EXD1	ENSACAP00000003578	exonuclease 3'-5' domain containing 1
Chr5	CM013765.1	7265284	T	C	0.107143	0	g4655.t1	missense_variant	OIP5	ENSGALP00000013954	Inherit from veNOG: opa interacting protein 5
Chr5	CM013765.1	7437192	C	G	0.0357143	0	g4662.t1	missense_variant	LTK	ENSTGUP00000011201	leukocyte receptor tyrosine kinase
Chr5	CM013765.1	7452878	T	C	0.464286	0.257143	g4663.t1	missense_variant	LTK	ENSMGAP00000011717	leukocyte receptor tyrosine kinase
Chr5	CM013765.1	7617093	T	G	0.0357143	0	g4664.t1	missense_variant	0	ENSTGUP00000011224	RPAP1-like, N-terminal
Chr5	CM013765.1	7770425	A	G	0.642857	0	g4667.t1	missense_variant	MGA	ENSTGUP00000011260	TBOX
Chr5	CM013765.1	7771841	A	G	0.0357143	0	g4667.t1	missense_variant	MGA	ENSTGUP00000011260	TBOX
Chr5	CM013765.1	7899202	C	T	0.678571	0.328571	g4669.t1	missense_variant	0	ENSMGAP00000011814	WD domain, G-beta repeat
Chr5	CM013765.1	8038347	C	A	0.0357143	0	g4673.t1	missense_variant	SPTBN5	ENSTGUP00000011318	spectrin, beta, non-erythrocytic 5
Chr5	CM013765.1	8097576	G	C	0.5	0	g4675.t1	missense_variant	0	ENSTGUP00000011335	Dynamin family
Chr5	CM013765.1	8180787	G	A	0.0357143	0	g4677.t1	missense_variant	0	ENSTGUP00000011340	PLAc
Chr5	CM013765.1	8187511	C	T	0.0357143	0	g4677.t1	missense_variant	0	ENSTGUP00000011340	PLAc
Chr5	CM013765.1	8240844	C	T	0.714286	0.342857	g4679.t1	missense_variant	PLA2G4E	ENSTGUP00000015661	phospholipase A2 group
Chr5	CM013765.1	8248381	T	C	0.714286	0.328571	g4679.t1	missense_variant	PLA2G4E	ENSTGUP00000015661	phospholipase A2 group
Chr5	CM013765.1	8284229	C	G	0.714286	0.328571	g4681.t1	missense_variant	PLA2G4E	ENSTGUP00000011346	phospholipase A2 group
Chr5	CM013765.1	8476131	G	A	0.0714286	0	g4688.t1	missense_variant	GANC	ENSTGUP00000011419	neutral C
Chr5	CM013765.1	8586672	C	G	0.0357143	0	g4692.t1	missense_variant	LRRC57	ENSMGAP00000012086	LRR_TYP
Chr5	CM013765.1	8674989	T	C	0.0357143	0	g4693.t1	missense_variant	KIF22	ENSGALP00000014873	kinesin family member 22
Chr5	CM013765.1	8690480	T	G	0	0.0857143	g4693.t1	missense_variant	KIF22	ENSGALP00000014873	kinesin family member 22
Chr5	CM013765.1	8736675	T	C	0.0357143	0	g4696.t1	missense_variant	TSNARE1	ENSMODP00000040930	t-SNARE domain containing 1
Chr5	CM013765.1	8750562	T	C	0.0357143	0	g4697.t1	missense_variant	TTBK2	ENSPSIP00000009164	Tau tubulin kinase
Chr5	CM013765.1	8750658	C	G	0.142857	0	g4697.t1	missense_variant	TTBK2	ENSPSIP00000009164	Tau tubulin kinase
Chr5	CM013765.1	9361853	T	A	0.0357143	0	g4707.t1	missense_variant	KIAA0586	ENSGALP00000036550	Inherit from veNOG: kiaa0586
Chr5	CM013765.1	9362479	C	A	0.214286	0.0857143	g4707.t1	missense_variant	KIAA0586	ENSGALP00000036550	Inherit from veNOG: kiaa0586
Chr5	CM013765.1	9420994	T	C	0.214286	0	g4709.t1	missense_variant	ARID4A	ENSGALP00000019625	AT rich interactive domain 4A (RBP1-like)
Chr5	CM013765.1	9606836	C	T	0.25	0	g4711.t1	missense_variant	C14ORF37	ENSGALP00000019719	Inherit from veNOG: chromosome 14 open reading frame 37
Chr5	CM013765.1	10609373	G	A	0.0357143	0	g4722.t1	missense_variant	KTN1	ENSMGAP00000014446	Inherit from veNOG: kinectin 1 (kinesin receptor)
Chr5	CM013765.1	10654539	T	C	0.357143	0.5	g4723.t1	missense_variant	ATG14	ENSMGAP00000014432	autophagy related 14
Chr5	CM013765.1	10689166	T	C	0.0357143	0	g4724.t1	missense_variant	FBXO34	ENSGALP00000019821	Inherit from veNOG: F-box protein 34
Chr5	CM013765.1	10907534	T	C	0.0357143	0	g4732.t1	missense_variant	SAMD4A	ENSP00000306381	SAM domain (Sterile alpha motif)
Chr5	CM013765.1	11066209	T	C	0.214286	0	g4737.t1	missense_variant	CDKN3	ENSTGUP00000013484	cyclin-dependent kinase inhibitor
Chr5	CM013765.1	11536145	G	A	0.0357143	0	g4740.t1	missense_variant	DDHD1	ENSGALP00000020284	DDHD domain
Chr5	CM013765.1	11883949	G	T	0.0357143	0	g4752.t1	missense_variant	FRMD6	ENSGALP00000020178	FERM domain containing 6
Chr5	CM013765.1	12247386	C	T	0.0357143	0	g4762.t1	missense_variant	ATL1	ENSGALP00000020135	Guanylate-binding protein, C-terminal domain
Chr5	CM013765.1	12504107	C	A	0.0357143	0	g4771.t1	missense_variant	NEMF	ENSMGAP00000014507	serologically defined colon cancer antigen 1
Chr5	CM013765.1	12613411	C	T	0.178571	0	g4776.t1	missense_variant	LRR1	ENSGALP00000019946	Leucine Rich Repeat
Chr5	CM013765.1	14194119	T	C	0.0357143	0	g4787.t1	missense_variant	PRPF39	ENSMGAP00000014614	PRP39 pre-mRNA processing factor 39 homolog (S. cerevisiae)
Chr5	CM013765.1	14246899	A	G	0	0.0142857	g4789.t1	missense_variant	KLHL28	ENSMGAP00000014610	kelch-like 28 (Drosophila)
Chr5	CM013765.1	15675562	A	G	0.285714	0	g4800.t1	missense_variant	PCNX	ENSTGUP00000011699	Pecanex protein (C-terminus)
Chr5	CM013765.1	16277287	T	C	0.0357143	0	g4802.t1	missense_variant	RGS6	ENSGALP00000015245	regulator of G-protein signaling 6
Chr5	CM013765.1	16735739	T	C	0.0357143	0	g4811.t1	missense_variant	0	ENSMGAP00000012237	NUMB domain
Chr5	CM013765.1	16951826	C	G	0.107143	0.0857143	g4816.t1	missense_variant	DAAM1	ENSTGUP00000013402	Dishevelled associated activator of morphogenesis
Chr5	CM013765.1	16979170	G	A	0.428571	0.585714	g4816.t1	missense_variant	DAAM1	ENSTGUP00000013402	Dishevelled associated activator of morphogenesis
Chr5	CM013765.1	17009971	G	C	0.107143	0	g4818.t1	missense_variant&splice_region_variant	0	ENSTGUP00000013396	Proline racemase
Chr5	CM013765.1	17126371	G	A	0.0357143	0	g4821.t1	missense_variant	RTN1	ENSMGAP00000014364	Reticulon
Chr5	CM013765.1	17734382	C	T	0.0357143	0	g4830.t1	missense_variant	SLC38A6	ENSTGUP00000013373	solute carrier family 38, member 6
Chr5	CM013765.1	17885961	A	C	0.0357143	0	g4832.t1	missense_variant	PRKCH	ENSGALP00000019373	protein kinase C, eta
Chr5	CM013765.1	19001121	A	C	0.142857	0	g4848.t1	missense_variant	0	ENSTGUP00000013339	spectrin repeat containing, nuclear envelope 2
Chr5	CM013765.1	20092940	A	G	0.0357143	0	g4863.t1	missense_variant	JAG2	ENSPTRP00000011587	Notch ligand involved in the mediation of Notch signaling
Chr5	CM013765.1	20525075	G	A	0.107143	0	g4868.t1	missense_variant	0	ENSTGUP00000013291	FHA domain
Chr5	CM013765.1	20531095	A	G	0.571429	0.0857143	g4868.t1	missense_variant	0	ENSTGUP00000013291	FHA domain
Chr5	CM013765.1	20691840	A	C	0.107143	0	g4871.t2	missense_variant	AKT1	ENSGALP00000036651	v-akt murine thymoma viral oncogene homolog 1
Chr5	CM013765.1	20826013	T	C	0.107143	0	g4874.t1	missense_variant	0	ENSGALP00000018935	inverted formin, FH2 and WH2 domain containing
Chr5	CM013765.1	22091571	G	A	0.0714286	0	g4885.t1	missense_variant	BAG5	ENSTGUP00000013249	BAG
Chr5	CM013765.1	22191373	T	C	0.464286	0	g4888.t1	missense_variant	CKB	ENSGALP00000018743	creatine kinase
Chr5	CM013765.1	22351683	A	G	0.642857	0.0857143	g4892.t1	missense_variant	0	ENSTGUP00000013221	0
Chr5	CM013765.1	22353868	C	A	1	0.0857143	g4892.t1	missense_variant	0	ENSTGUP00000013221	0
Chr5	CM013765.1	22353892	G	A	1	0.0857143	g4892.t1	missense_variant	0	ENSTGUP00000013221	0
Chr5	CM013765.1	22412763	C	G	0.0357143	0	g4894.t2	missense_variant	EXOC3L4	ENSGALP00000018636	Exocyst complex component Sec6
Chr5	CM013765.1	22511272	C	G	0.0714286	0	g4895.t1	missense_variant	0	ENSTGUP00000013212	0
Chr5	CM013765.1	22597505	G	C	0.357143	0	g4896.t1	missense_variant	CDC42BPB	ENSGALP00000018621	CDC42 binding protein kinase beta (DMPK-like)
Chr5	CM013765.1	22681661	A	G	0.178571	0	g4897.t2	missense_variant&splice_region_variant	AMN	ENSGALP00000018558	Inherit from veNOG: Amnionless homolog (Mouse)
Chr5	CM013765.1	22839433	T	A	0.0714286	0	g4899.t1	missense_variant	RCOR1	ENSTGUP00000013200	ELM2 domain
Chr5	CM013765.1	23043932	C	T	0.0357143	0	g4903.t1	missense_variant	ZNF839	ENSPSIP00000019235	Zinc finger protein 839
Chr5	CM013765.1	23044010	C	T	0.0357143	0	g4903.t1	missense_variant	ZNF839	ENSPSIP00000019235	Zinc finger protein 839
Chr5	CM013765.1	23053985	C	A	0.0357143	0	g4904.t1	missense_variant	ZNF839	ENSMGAP00000014120	Zinc finger protein 839
Chr5	CM013765.1	23180134	C	A	0.0714286	0	g4908.t1	missense_variant	DYNC1H1	ENSPTRP00000052469	dynein, cytoplasmic 1, heavy chain 1
Chr5	CM013765.1	24172524	A	G	0.178571	0	g4914.t1	missense_variant	0	ENSGALP00000031875	Solute carrier family 25 member
Chr5	CM013765.1	24202566	C	T	0.107143	0	g4915.t1	missense_variant	SLC25A29	ENSMGAP00000014064	solute carrier family 25 (mitochondrial carnitine acylcarnitine carrier), member 29
Chr5	CM013765.1	24203180	C	T	0.107143	0	g4915.t1	missense_variant	SLC25A29	ENSMGAP00000014064	solute carrier family 25 (mitochondrial carnitine acylcarnitine carrier), member 29
Chr5	CM013765.1	26254625	T	C	0.0357143	0	g4928.t1	missense_variant	VRK1	ENSGALP00000018087	vaccinia related kinase 1
Chr5	CM013765.1	26470524	C	T	0.0357143	0	g4932.t1	missense_variant	ATG2B	ENSTGUP00000013054	ATG C terminal domain
Chr5	CM013765.1	27152597	A	C	0.178571	0	g4938.t1	missense_variant	DICER1	ENSTGUP00000013036	Pfam:dsRNA_bind
Chr5	CM013765.1	27458062	A	T	0.178571	0	g4943.t1	missense_variant	0	ENSTGUP00000017969	SERPIN
Chr5	CM013765.1	27594559	G	T	0.428571	0.157143	g4946.t1	missense_variant	DDX24	ENSMGAP00000013907	DEAD/DEAH box helicase
Chr5	CM013765.1	27597777	A	C	0.0714286	0	g4946.t1	missense_variant	DDX24	ENSMGAP00000013907	DEAD/DEAH box helicase
Chr5	CM013765.1	27798567	T	C	0.142857	0	g4949.t1	missense_variant	UNC79	ENSCPOP00000011760	unc-79 homolog (C. elegans)
Chr5	CM013765.1	27848821	C	G	0.0714286	0	g4949.t1	missense_variant	UNC79	ENSCPOP00000011760	unc-79 homolog (C. elegans)
Chr5	CM013765.1	27850561	G	A	0	0.0142857	g4949.t1	missense_variant	UNC79	ENSCPOP00000011760	unc-79 homolog (C. elegans)
Chr5	CM013765.1	28175388	T	A	0.0714286	0	g4955.t1	missense_variant	CHGA	ENSMGAP00000013871	chromogranin A (parathyroid secretory protein 1)
Chr5	CM013765.1	28308375	G	C	0.0357143	0	g4958.t1	missense_variant	RIN3	ENSTGUP00000012955	Ras and Rab interactor
Chr5	CM013765.1	28590416	A	G	0.0357143	0	g4964.t1	missense_variant	TRIP11	ENSTGUP00000012932	thyroid hormone receptor interactor 11
Chr5	CM013765.1	28594972	C	A	0.142857	0.0142857	g4964.t1	missense_variant	TRIP11	ENSTGUP00000012932	thyroid hormone receptor interactor 11
Chr5	CM013765.1	28647877	T	G	0.107143	0	g4966.t1	missense_variant	FBLN5	ENSTGUP00000012926	EGF_like
Chr5	CM013765.1	28648479	C	A	0.107143	0	g4966.t1	missense_variant	FBLN5	ENSTGUP00000012926	EGF_like
Chr5	CM013765.1	28873251	G	T	0.107143	0	g4969.t1	missense_variant	CCDC88C	ENSGALP00000017415	coiled-coil domain containing 88C
Chr5	CM013765.1	28942992	A	G	0.285714	0	g4971.t1	missense_variant	GPR68	ENSTGUP00000012896	G protein-coupled receptor 68
Chr5	CM013765.1	29420937	G	A	0.0357143	0	g4978.t1	missense_variant	PSMC1	ENSACAP00000014375	Proteasome (Prosome, macropain) 26S subunit, ATPase, 1
Chr5	CM013765.1	30057084	T	C	0.0357143	0	g4986.t1	missense_variant	TTC8	ENSTGUP00000012801	tetratricopeptide repeat domain 8
Chr5	CM013765.1	30253239	G	A	0.0357143	0	g4989.t1	missense_variant	PTPN21	ENSTGUP00000012777	protein tyrosine phosphatase, non-receptor type 21
Chr5	CM013765.1	30253372	A	G	0.0357143	0	g4989.t1	missense_variant	PTPN21	ENSTGUP00000012777	protein tyrosine phosphatase, non-receptor type 21
Chr5	CM013765.1	31405272	T	C	0.0357143	0	g4996.t1	missense_variant	FLRT2	ENSGALP00000017210	fibronectin leucine rich transmembrane protein 2
Chr5	CM013765.1	33030067	G	A	0.0357143	0	g4998.t1	missense_variant	SEL1L	ENSTGUP00000012753	sel-1 suppressor of lin-12-like (C. elegans)
Chr5	CM013765.1	33269716	G	A	0.0357143	0	g5001.t1	missense_variant	0	ENSMGAP00000013649	Inherit from veNOG: centrosomal protein 128kDa
Chr5	CM013765.1	33308470	A	G	0.0357143	0	g5001.t1	missense_variant	0	ENSMGAP00000013649	Inherit from veNOG: centrosomal protein 128kDa
Chr5	CM013765.1	33504524	C	G	0.0357143	0	g5003.t1	missense_variant	DIO2	ENSTTRP00000001907	deiodinase, iodothyronine, type II
Chr5	CM013765.1	34132173	G	A	0.0357143	0	g5006.t1	missense_variant	NRXN3	ENSGALP00000017108	Laminin G domain
Chr5	CM013765.1	35012164	T	A	0.0357143	0	g5024.t1	missense_variant	TMEM63C	ENSGALP00000016926	transmembrane protein 63C
Chr5	CM013765.1	35638686	A	G	0	0.0714286	g5034.t1	missense_variant	GPATCH2L	ENSGALP00000016831	Inherit from veNOG: G patch domain containing 2-like
Chr5	CM013765.1	35739632	G	T	0.0357143	0	g5036.t1	missense_variant	TGFB3	ENSPSIP00000020176	Transforming growth factor beta 3
Chr5	CM013765.1	36057344	G	A	0.0357143	0	g5044.t1	missense_variant	TMED10	ENSGALP00000016780	transmembrane emp24-like trafficking protein 10 (yeast)
Chr5	CM013765.1	36098994	A	G	0.571429	0.7	g5048.t1	missense_variant	0	ENSTGUP00000012571	DNA mismatch repair protein Mlh3-like
Chr5	CM013765.1	36154884	A	G	0.0714286	0	g5052.t1	missense_variant	DLST	ENSGALP00000016718	component of 2-oxo-glutarate
Chr5	CM013765.1	36470100	C	T	0.0357143	0	g5064.t1	missense_variant	VSX2	ENSSHAP00000022240	visual system homeobox 2
Chr5	CM013765.1	36643040	G	A	0.0357143	0	g5069.t1	missense_variant	FAM161B	ENSMGAP00000013283	family with sequence similarity 161, member B
Chr5	CM013765.1	36648752	C	G	0.0357143	0	g5069.t1	missense_variant	FAM161B	ENSMGAP00000013283	family with sequence similarity 161, member B
Chr5	CM013765.1	36657681	T	C	0.0714286	0	g5070.t2	missense_variant	0	ENSMGAP00000013279	Zinc finger, C2H2 type
Chr5	CM013765.1	36659720	T	C	0.0357143	0	g5070.t2	missense_variant	0	ENSMGAP00000013279	Zinc finger, C2H2 type
Chr5	CM013765.1	36722147	C	T	0.285714	0.528571	g5073.t1	missense_variant	0	ENSTGUP00000012433	Inherit from veNOG: CTAGE family, member 5
Chr5	CM013765.1	38221854	A	G	0.0357143	0	g5089.t1	missense_variant	RALGAPA1	ENSGALP00000016384	Ral GTPase activating protein, alpha subunit 1 (catalytic)
Chr5	CM013765.1	38364748	G	A	0.0357143	0	g5091.t1	missense_variant	NFKBIA	ENSTGUP00000012344	nuclear factor of kappa light polypeptide gene enhancer in B-cells inhibitor, alpha
Chr5	CM013765.1	40241525	G	A	0.0357143	0	g5110.t1	missense_variant	HEATR5A	ENSTGUP00000012244	HEAT repeat containing 5A
Chr5	CM013765.1	40249960	A	T	0.0357143	0	g5110.t1	missense_variant	HEATR5A	ENSTGUP00000012244	HEAT repeat containing 5A
Chr5	CM013765.1	40261577	C	T	0.0357143	0	g5110.t1	missense_variant	HEATR5A	ENSTGUP00000012244	HEAT repeat containing 5A
Chr5	CM013765.1	42946026	T	C	0.0714286	0	g5125.t1	missense_variant	AQR	ENSTGUP00000012144	aquarius homolog (mouse)
Chr5	CM013765.1	44703881	A	T	0.0357143	0	g5129.t2	missense_variant	0	ENSTGUP00000012092	Rho GTPase activating protein 11A
Chr5	CM013765.1	44708500	T	C	0.107143	0	g5129.t2	missense_variant	0	ENSTGUP00000012092	Rho GTPase activating protein 11A
Chr5	CM013765.1	44908559	T	C	0.0357143	0	g5131.t1	missense_variant	FMN1	ENSTGUP00000012088	formin 2
Chr5	CM013765.1	45493807	G	T	0.0357143	0	g5139.t1	missense_variant	USP42	ENSTGUP00000000013	ubiquitin carboxyl-terminal hydrolase
Chr5	CM013765.1	45830314	C	T	0.178571	0	g5140.t1	missense_variant	0	ENSDARP00000012255	thrombospondin 1
Chr5	CM013765.1	45943521	A	C	0.0714286	0	g5142.t1	missense_variant	GPR176	ENSMGAP00000012646	7 transmembrane receptor (rhodopsin family)
Chr5	CM013765.1	46485937	G	A	0	0.214286	g5146.t1	missense_variant	GPHN	ENSNLEP00000000592	Gephyrin
Chr5	CM013765.1	46612834	A	G	0.107143	0	g5150.t1	missense_variant	PLEK2	ENSTGUP00000011892	DEP
Chr5	CM013765.1	46615341	C	T	0.0357143	0	g5150.t1	missense_variant	PLEK2	ENSTGUP00000011892	DEP
Chr5	CM013765.1	46631759	G	A	0.0357143	0	g5152.t1	missense_variant	0	ENSMGAP00000012528	Zinc finger, FYVE domain containing 26
Chr5	CM013765.1	46648488	T	G	0.0357143	0	g5152.t1	missense_variant	0	ENSMGAP00000012528	Zinc finger, FYVE domain containing 26
Chr5	CM013765.1	46648596	A	G	0.0714286	0	g5152.t1	missense_variant	0	ENSMGAP00000012528	Zinc finger, FYVE domain containing 26
Chr5	CM013765.1	46650451	T	G	0.0357143	0	g5152.t1	missense_variant	0	ENSMGAP00000012528	Zinc finger, FYVE domain containing 26
Chr5	CM013765.1	46670264	G	A	0.0357143	0	g5152.t1	missense_variant	0	ENSMGAP00000012528	Zinc finger, FYVE domain containing 26
Chr5	CM013765.1	46731004	G	A	0.0357143	0	g5157.t1	missense_variant	PLEKHH1	ENSGALP00000015460	pleckstrin homology domain containing, family H (with MyTH4 domain) member 1
Chr5	CM013765.1	47290005	C	T	0.0357143	0	g5161.t1	missense_variant
Chr5	CM013765.1	47534944	T	C	0.0357143	0	g5165.t1	missense_variant&splice_region_variant	DCAF5	ENSTGUP00000011825	DDB1 and CUL4 associated factor 5
Chr5	CM013765.1	47562255	T	C	0.285714	0.271429	g5166.t1	missense_variant	EXD2	ENSTGUP00000011822	Pfam:3_5_exonuc
Chr5	CM013765.1	47652490	A	G	0.0357143	0	g5167.t1	missense_variant	GALNTL1	ENSTGUP00000011817	polypeptide N-acetylgalactosaminyltransferase-like
Chr5	CM013765.1	47898846	T	C	0.0357143	0	g5174.t1	missense_variant	0	ENSTGUP00000011770	Sodium Bile acid symporter family
Chr5	CM013765.1	48173678	C	T	0.0357143	0	g5177.t1	missense_variant	SLC8A3	ENSMGAP00000012381	solute carrier family 8 (sodium calcium exchanger), member 3
Chr5	CM013765.1	48801091	G	A	0.821429	0.271429	g5185.t1	missense_variant	PHRF1	ENSMGAP00000009424	PHD and ring finger domains 1
Chr5	CM013765.1	48812174	C	A	0.0357143	0	g5186.t1	missense_variant	0	ENSMGAP00000009395	ADP-ribosylation factor family
Chr5	CM013765.1	48888676	G	A	0.0714286	0	g5189.t1	missense_variant	PIDD	ENSTGUP00000010130	p53-induced death domain protein
Chr5	CM013765.1	48940583	T	G	0.0357143	0	g5191.t1	missense_variant	PNPLA2	ENSGALP00000023449	patatin-like phospholipase domain containing 2
Chr5	CM013765.1	48972571	G	A	0.0357143	0	g5192.t2	missense_variant	0	ENSMGAP00000009284	EFh
Chr5	CM013765.1	49912393	C	T	0.0357143	0	g5201.t1	missense_variant	0	ENSMGAP00000009002	CT
Chr5	CM013765.1	51201473	T	A	0.0357143	0	g5220.t1	missense_variant	TH	ENSGALP00000010566	Tyrosine hydroxylase N terminal
Chr5	CM013765.1	51846865	A	T	0.0357143	0	g5228.t1	missense_variant	SLC22A18	ENSGALP00000010408	solute carrier family 22, member 18
Chr5	CM013765.1	52656026	G	A	0.0357143	0	g5243.t1	missense_variant&splice_region_variant	TPH1	ENSMGAP00000019035	tryptophan hydroxylase 1
Chr5	CM013765.1	53236358	A	T	0.0357143	0	g5249.t1	missense_variant	0	ENSTGUP00000009045	PDZ domain (Also known as DHR or GLGF)
Chr5	CM013765.1	53654745	T	C	0.142857	0.171429	g5254.t1	missense_variant	PLEKHA7	ENSGALP00000009811	pleckstrin homology domain containing, family A member 7
Chr5	CM013765.1	55259702	T	C	0.0357143	0	g5266.t1	missense_variant	0	ENSMGAP00000006529	LIM
Chr5	CM013765.1	55678158	C	T	0.0357143	0	g5267.t1	missense_variant	TRIM66	ENSMGAP00000006513	tripartite motif containing 66
Chr5	CM013765.1	55678173	T	C	0.0357143	0	g5267.t1	missense_variant	TRIM66	ENSMGAP00000006513	tripartite motif containing 66
Chr5	CM013765.1	56069299	C	G	0.0357143	0	g5273.t1	missense_variant	DENND5A	ENSLACP00000019851	DENN MADD domain containing
Chr5	CM013765.1	56286412	A	G	0.0357143	0	g5277.t1	missense_variant	SWAP70	ENSGALP00000009219	SWAP switching B-cell complex 70kDa subunit
Chr5	CM013765.1	56384800	T	C	0.321429	0	g5278.t1	missense_variant	SBF2	ENSTGUP00000008348	SET binding factor 2
Chr5	CM013765.1	56473302	C	A	0.0357143	0	g5278.t1	missense_variant	SBF2	ENSTGUP00000008348	SET binding factor 2
Chr5	CM013765.1	56519037	T	C	0.321429	0	g5278.t1	missense_variant	SBF2	ENSTGUP00000008348	SET binding factor 2
Chr5	CM013765.1	56869315	C	T	0.0357143	0	g5283.t1	missense_variant	CTR9	ENSDARP00000016047	Ctr9, Paf1 RNA polymerase II complex component, homolog (S. cerevisiae)
Chr5	CM013765.1	58339283	G	A	0.357143	0	g5300.t1	missense_variant	CYB5R2	ENSTGUP00000005356	Oxidoreductase FAD-binding domain
Chr5	CM013765.1	58602223	T	C	0.0357143	0	g5304.t1	missense_variant	PPP6R3	ENSGALP00000032046	protein phosphatase 6, regulatory subunit 3
Chr5	CM013765.1	58613698	A	C	0.0357143	0	g5304.t1	missense_variant	PPP6R3	ENSGALP00000032046	protein phosphatase 6, regulatory subunit 3
Chr5	CM013765.1	58628606	G	A	0.0357143	0	g5304.t1	missense_variant	PPP6R3	ENSGALP00000032046	protein phosphatase 6, regulatory subunit 3
Chr5	CM013765.1	58711883	A	T	0.678571	0	g5305.t1	missense_variant	LRP5	ENSACAP00000014430	Low density lipoprotein receptor-related protein
Chr5	CM013765.1	58962639	G	A	0.0357143	0	g5309.t1	missense_variant	APIP	ENSGALP00000012691	Aldolase_II
Chr5	CM013765.1	59267673	T	C	0.607143	0	g5314.t1	missense_variant	PAMR1	ENSMGAP00000010759	peptidase domain containing associated with muscle regeneration 1
Chr5	CM013765.1	59267742	C	T	0.607143	0	g5314.t1	missense_variant	PAMR1	ENSMGAP00000010759	peptidase domain containing associated with muscle regeneration 1
Chr5	CM013765.1	59721287	A	G	0.464286	0	g5321.t1	missense_variant	SYT9	ENSPSIP00000006415	synaptotagmin
Chr5	CM013765.1	60590047	G	A	0.0357143	0	g5329.t1	missense_variant	TCP11L1	ENSTGUP00000005147	T-complex protein 11
Chr5	CM013765.1	60607093	C	G	0.178571	0	g5330.t1	missense_variant	DEPDC7	ENSGALP00000019072	DEP
Chr5	CM013765.1	63869945	A	T	0.178571	0	g5360.t1	missense_variant	0	ENSTGUP00000004730	Fanconi anemia group F protein (FANCF)
Chr5	CM013765.1	63870053	T	C	0.0714286	0	g5360.t1	missense_variant	0	ENSTGUP00000004730	Fanconi anemia group F protein (FANCF)
Chr5	CM013765.1	63981997	A	G	0.0357143	0	g5361.t2	missense_variant	0	ENSMGAP00000001568	Major Facilitator Superfamily
Chr5	CM013765.1	64911133	T	C	0.178571	0	g5365.t1	missense_variant	NAV2	ENSGALP00000039475	CH
Chr5	CM013765.1	65245095	G	A	0.178571	0	g5366.t1	missense_variant	E2F8	ENSGALP00000006396	E2F/DP family winged-helix DNA-binding domain
Chr5	CM013765.1	65267896	C	T	0.0357143	0	g5367.t1	missense_variant	CSRP3	ENSTGUP00000016201	cysteine and glycine-rich protein 3 (cardiac LIM protein)
Chr5	CM013765.1	65319096	A	G	0.0357143	0	g5370.t1	missense_variant	NADSYN1	ENSTGUP00000005473	NAD synthase
Chr5	CM013765.1	65769763	C	G	0.178571	0	g5371.t1	missense_variant	CCND1	ENSTGUP00000005518	Cyclin, C-terminal domain
Chr5	CM013765.1	67998826	T	C	0.214286	0	g5378.t1	missense_variant	0	ENSTGUP00000010470	chromosome 5 open reading frame, human C11orf74
Chr5	CM013765.1	68048532	G	T	0.0357143	0	g5380.t1	missense_variant	RAG1	ENSTGUP00000010463	Recombination-activating protein 1 zinc-finger domain
Chr5	CM013765.1	68124872	T	A	0.607143	0.714286	g5383.t1	missense_variant	GLYR1	ENSGALP00000002823	glyoxylate reductase 1 homolog (Arabidopsis)
Chr5	CM013765.1	68355270	G	C	0.0357143	0	g5393.t1	missense_variant	IFT140	ENSMGAP00000010428	intraflagellar transport 140 homolog (Chlamydomonas)
Chr5	CM013765.1	68381192	G	A	0.214286	0	g5394.t1	missense_variant&splice_region_variant	TELO2	ENSGALP00000015108	TEL2, telomere maintenance 2, homolog (S. cerevisiae)
Chr5	CM013765.1	69360745	A	C	0	0.1	g5421.t1	missense_variant	NAGPA	ENSTGUP00000003572	Predicted periplasmic protein (DUF2233)
Chr5	CM013765.1	69368845	C	T	0.214286	0	g5422.t1	missense_variant	SEC14L5	ENSGALP00000003293	SEC14-like 5 (S. cerevisiae)
Chr5	CM013765.1	69485342	G	A	0.392857	0	g5423.t1	missense_variant	PPL	ENSGALP00000003441	SPEC
Chr5	CM013765.1	69487337	G	A	0.0714286	0	g5423.t1	missense_variant	PPL	ENSGALP00000003441	SPEC
Chr5	CM013765.1	69529190	C	T	0.0714286	0	g5426.t1	missense_variant	NME3	ENSTGUP00000003666	Nucleoside diphosphate kinase
Chr5	CM013765.1	69529200	C	G	0.0714286	0	g5426.t1	missense_variant	NME3	ENSTGUP00000003666	Nucleoside diphosphate kinase
Chr5	CM013765.1	69680763	G	C	0.0357143	0	g5436.t1	missense_variant	TTC18	ENSPSIP00000016401	Tetratricopeptide repeat domain 18
Chr5	CM013765.1	69733353	T	C	0.0357143	0	g5440.t1	missense_variant	0	ENSTGUP00000003875	FIP domain
Chr5	CM013765.1	70052292	T	C	0.142857	0	g5448.t1	missense_variant	CLUAP1	ENSGALP00000021808	Clusterin-associated protein-1
Chr5	CM013765.1	70142516	G	A	0.0357143	0	g5449.t1	missense_variant	NLRC3	ENSMGAP00000009778	NLR family, CARD domain containing 3
Chr5	CM013765.1	71380524	T	G	0.214286	0.214286	g5462.t1	missense_variant	0	ENSTGUP00000005015	0
Chr5	CM013765.1	71687062	C	G	0	0.1	g5468.t1	missense_variant	NUBP1	ENSGALP00000011700	nucleotide binding protein 1
Chr5	CM013765.1	72769793	G	A	0.0357143	0	g5478.t1	missense_variant	0	ENSTGUP00000004779	Inherit from veNOG: Transmembrane protein 186
Chr5	CM013765.1	72770018	A	G	0.0357143	0	g5478.t1	missense_variant	0	ENSTGUP00000004779	Inherit from veNOG: Transmembrane protein 186
Chr5	CM013765.1	75029762	A	G	0	0.114286	g5483.t1	missense_variant	0	ENSMGAP00000008856	GSG1-like protein
Chr5	CM013765.1	75397089	A	C	0.0357143	0	g5496.t1	missense_variant	AXIN1	ENSGALP00000012076	Axin beta-catenin binding domain
Chr5	CM013765.1	75401338	G	A	0.0357143	0	g5496.t1	missense_variant	AXIN1	ENSGALP00000012076	Axin beta-catenin binding domain
Chr5	CM013765.1	75640411	C	T	0.0357143	0	g5514.t1	missense_variant	0	ENSMGAP00000009480	LITAF-like zinc ribbon domain
Chr5	CM013765.1	75668035	C	A	0.75	0.114286	g5517.t1	missense_variant	SLX4	ENSMGAP00000009515	SLX4 structure-specific endonuclease subunit homolog (S. cerevisiae)
Chr5	CM013765.1	75669561	C	T	0.357143	0	g5517.t1	missense_variant	SLX4	ENSMGAP00000009515	SLX4 structure-specific endonuclease subunit homolog (S. cerevisiae)
Chr5	CM013765.1	75703292	T	C	0.0357143	0	g5518.t1	missense_variant	CREBBP	ENSPSIP00000009222	E1A binding protein p300
Chr5	CM013765.1	75942240	T	C	0.0357143	0	g5520.t1	missense_variant	ADCY9	ENSTGUP00000004072	CYCc
Chr5	CM013765.1	75961950	T	C	0.0357143	0	g5521.t1	missense_variant	0	ENSTGUP00000004061	Dynamin family
Chr5	CM013765.1	76116025	G	A	0.0357143	0	g5529.t1	missense_variant	RRN3	ENSTGUP00000005382	RRN3 RNA polymerase I transcription factor homolog (S. cerevisiae)
Chr5	CM013765.1	76119468	C	T	0.0357143	0	g5529.t1	missense_variant	RRN3	ENSTGUP00000005382	RRN3 RNA polymerase I transcription factor homolog (S. cerevisiae)
Chr5	CM013765.1	76241647	G	A	0.0714286	0	g5532.t1	missense_variant	0	ENSTGUP00000005506	Limkain b1
Chr5	CM013765.1	76386719	A	G	0.178571	0	g5536.t1	missense_variant	0	ENSTGUP00000005830	ABC transporter transmembrane region
Chr5	CM013765.1	77369291	G	A	0.0357143	0	g5545.t1	missense_variant	SYT17	ENSTGUP00000009727	C2 domain
Chr5	CM013765.1	77435466	A	G	0	0.0714286	g5548.t1	missense_variant	TMC7	ENSGALP00000011144	TMC domain
Chr5	CM013765.1	77486804	T	C	0.714286	0.385714	g5552.t1	missense_variant	CCP110	ENSGALP00000011207	centriolar coiled coil protein 110kDa
Chr5	CM013765.1	77491303	A	C	0.714286	0.385714	g5552.t1	missense_variant	CCP110	ENSGALP00000011207	centriolar coiled coil protein 110kDa
Chr5	CM013765.1	77519004	A	G	0.107143	0	g5553.t1	missense_variant	C16ORF62	ENSTGUP00000009661	chromosome 14 open reading frame, human C16orf62
Chr5	CM013765.1	77554193	C	G	0.0357143	0	g5553.t1	missense_variant	C16ORF62	ENSTGUP00000009661	chromosome 14 open reading frame, human C16orf62
Chr5	CM013765.1	77872335	C	G	0.0357143	0	g5560.t1	missense_variant	THUMPD1	ENSTGUP00000009535	THUMP domain containing 1
Chr5	CM013765.1	77963686	G	T	0.0357143	0	g5564.t1	missense_variant	DNAH3	ENSGALP00000003700	dynein, axonemal, heavy chain 3
Chr5	CM013765.1	77973015	A	G	0.178571	0	g5564.t1	missense_variant	DNAH3	ENSGALP00000003700	dynein, axonemal, heavy chain 3
Chr5	CM013765.1	77995829	G	A	0.0357143	0	g5564.t1	missense_variant	DNAH3	ENSGALP00000003700	dynein, axonemal, heavy chain 3
Chr5	CM013765.1	77996980	G	A	0.0357143	0	g5564.t1	missense_variant	DNAH3	ENSGALP00000003700	dynein, axonemal, heavy chain 3
Chr5	CM013765.1	78065918	T	A	0.0714286	0	g5570.t1	missense_variant	ANKS4B	ENSTGUP00000009386	ankyrin repeat and
Chr5	CM013765.1	78178269	A	T	0.178571	0.314286	g5573.t1	missense_variant	SDR42E2	ENSTGUP00000009323	short chain dehydrogenase reductase family 42E, member 2
Chr5	CM013765.1	78271113	G	C	0.0357143	0.0714286	g5575.t1	missense_variant	CDR2	ENSGALP00000011340	Cerebellar degeneration-related protein
Chr5	CM013765.1	78533328	C	A	0.0714286	0	g5583.t1	missense_variant	EIF2AK1	ENSGALP00000040311	eukaryotic translation initiation factor 2-alpha kinase
Chr5	CM013765.1	78551440	A	G	0.321429	0.214286	g5585.t1	missense_variant	0	ENSTGUP00000009059	MutL C terminal dimerisation domain
Chr5	CM013765.1	78593468	T	C	0.0357143	0	g5587.t1	missense_variant	0	ENSGALP00000005469	CCZ1 vacuolar protein trafficking and biogenesis associated homolog (S. cerevisiae)
Chr5	CM013765.1	78724320	C	T	0.0714286	0	g5590.t1	missense_variant	TECPR1	ENSMPUP00000016461	tectonin beta-propeller repeat containing 1
Chr5	CM013765.1	78970582	G	A	0.0357143	0	g5593.t1	missense_variant	TMEM130	ENSGALP00000005642	Inherit from veNOG: Transmembrane protein 130
Chr5	CM013765.1	79998808	A	G	0.0357143	0	g5602.t1	missense_variant
Chr5	CM013765.1	80178344	C	T	0.0357143	0	g5606.t1	missense_variant	ADAP1	ENSMGAP00000001765	ArfGAP with dual PH domains
Chr5	CM013765.1	80630968	C	T	0.0714286	0	g5615.t1	missense_variant	MICALL2	ENSGALP00000006463	Mical-like 2
Chr5	CM013765.1	80631681	G	C	0	0.0142857	g5615.t1	missense_variant	MICALL2	ENSGALP00000006463	Mical-like 2
Chr5	CM013765.1	80657984	C	G	0.0357143	0	g5616.t1	missense_variant	INTS1	ENSPSIP00000006202	integrator complex subunit 1
Chr5	CM013765.1	80688519	T	C	0.142857	0	g5617.t1	missense_variant	0	ENSTGUP00000008526	PD
Chr5	CM013765.1	80873932	G	C	0.0357143	0	g5620.t1	missense_variant	ELFN1	ENSGALP00000006684	extracellular leucine-rich repeat and fibronectin type III domain containing
Chr5	CM013765.1	80874178	C	G	0.0357143	0	g5620.t1	missense_variant	ELFN1	ENSGALP00000006684	extracellular leucine-rich repeat and fibronectin type III domain containing
Chr5	CM013765.1	81258247	A	G	0.285714	0	g5625.t1	missense_variant	MAD1L1	ENSGALP00000006711	MAD1 mitotic arrest deficient-like 1 (yeast)
Chr5	CM013765.1	81260855	G	A	0.0357143	0	g5626.t1	missense_variant	FTSJ2	ENSGALP00000006732	homolog 2 (E. coli)
Chr5	CM013765.1	81285306	T	C	0.0357143	0	g5628.t1	missense_variant	SNX8	ENSMGAP00000002323	sorting nexin 8
Chr5	CM013765.1	81576386	C	A	0.0357143	0	g5636.t1	missense_variant	BRAT1	ENSTGUP00000008346	HEAT repeat
Chr5	CM013765.1	81601005	G	T	0.142857	0	g5637.t1	missense_variant	AMZ1	ENSMGAP00000002587	archaelysin family metallopeptidase 1
Chr5	CM013765.1	81606278	A	G	0.142857	0	g5637.t1	missense_variant	AMZ1	ENSMGAP00000002587	archaelysin family metallopeptidase 1
Chr5	CM013765.1	81679214	C	T	0.0357143	0	g5639.t1	missense_variant	CARD11	ENSTGUP00000008285	caspase recruitment domain family, member 11
Chr5	CM013765.1	82122843	T	G	0.107143	0	g5640.t1	missense_variant	SDK1	ENSTGUP00000008259	sidekick cell adhesion molecule
Chr5	CM013765.1	82441802	C	G	0.0357143	0	g5649.t1	missense_variant	SLC29A4	ENSTGUP00000007922	solute carrier family 29 (nucleoside transporters), member 4
Chr5	CM013765.1	82659044	C	T	0.0714286	0	g5655.t1	missense_variant	RNF216	ENSMGAP00000003697	ring finger protein 216
Chr5	CM013765.1	82827450	G	C	0.142857	0	g5661.t1	missense_variant	PTCD1	ENSGALP00000007493	PPR repeat
Chr5	CM013765.1	83259281	G	C	0.571429	0.0428571	g5671.t1	missense_variant	MPRIP	ENSMGAP00000004133	myosin phosphatase Rho interacting protein
Chr5	CM013765.1	83260102	C	T	0.25	0.471429	g5671.t1	missense_variant	MPRIP	ENSMGAP00000004133	myosin phosphatase Rho interacting protein
Chr5	CM013765.1	83260606	C	G	0.0714286	0	g5671.t1	missense_variant	MPRIP	ENSMGAP00000004133	myosin phosphatase Rho interacting protein
Chr5	CM013765.1	83260906	G	A	0.821429	0.471429	g5671.t1	missense_variant	MPRIP	ENSMGAP00000004133	myosin phosphatase Rho interacting protein
Chr5	CM013765.1	83288540	G	C	0	0.0571429	g5673.t1	missense_variant	FLCN	ENSGALP00000007678	Vesicle coat protein involved in Golgi to plasma membrane transport
Chr5	CM013765.1	83316113	C	G	0.285714	0	g5675.t1	missense_variant	0	ENSTGUP00000014515	5' nucleotidase, deoxy (Pyrimidine), cytosolic type C protein (NT5C)
Chr5	CM013765.1	83535347	G	A	0.0357143	0	g5681.t1	missense_variant	TOM1L2	ENSTGUP00000007525	target of myb1-like 2 (chicken)
Chr5	CM013765.1	83582552	A	G	0.0357143	0	g5682.t1	missense_variant	LRRC48	ENSGALP00000007847	Inherit from veNOG: leucine rich repeat containing 48
Chr5	CM013765.1	83622658	G	A	0.285714	0	g5686.t1	missense_variant	MYO15A	ENSPSIP00000011005	myosin XVA
Chr5	CM013765.1	83624515	G	A	0.678571	0.485714	g5687.t1	missense_variant	0	ENSGALP00000007959	MyTH4 domain
Chr5	CM013765.1	83676909	T	C	0.0357143	0	g5691.t1	missense_variant	FLII	ENSTGUP00000007431	flightless I homolog (Drosophila)
Chr5	CM013765.1	83686977	C	G	0.357143	0	g5692.t1	missense_variant	SMCR7	ENSMGAP00000004705	Smith-Magenis syndrome chromosome region, candidate 7
Chr5	CM013765.1	83691878	G	A	0.678571	0.0857143	g5693.t1	missense_variant	TOP3A	ENSMGAP00000004763	topoisomerase (DNA) III alpha
Chr5	CM013765.1	83692307	G	A	0.142857	0	g5693.t1	missense_variant	TOP3A	ENSMGAP00000004763	topoisomerase (DNA) III alpha
Chr5	CM013765.1	83702691	C	T	0.0714286	0	g5694.t1	missense_variant	0	ENSMGAP00000004773	Vesicle coat protein involved in Golgi to plasma membrane transport
Chr5	CM013765.1	83702852	T	C	0.535714	0.342857	g5694.t1	missense_variant	0	ENSMGAP00000004773	Vesicle coat protein involved in Golgi to plasma membrane transport
Chr5	CM013765.1	83718727	T	A	0.0357143	0	g5696.t1	missense_variant	GPR32	ENSTGUP00000007281	G protein-coupled receptor 32
Chr5	CM013765.1	83762601	A	G	0.25	0.228571	g5698.t1	missense_variant	SLC5A10	ENSMGAP00000005004	solute carrier family 5 (sodium glucose cotransporter), member
Chr5	CM013765.1	83779807	G	A	0.178571	0	g5700.t1	missense_variant	SLC5A10	ENSGALP00000008136	solute carrier family 5 (sodium glucose cotransporter), member
Chr5	CM013765.1	83842460	C	T	0	0.314286	g5702.t1	missense_variant	0	ENSMGAP00000005078	ENTH
Chr5	CM013765.1	83845147	G	A	0.0357143	0	g5702.t1	missense_variant	0	ENSMGAP00000005078	ENTH
Chr5	CM013765.1	84234957	A	G	0.0357143	0	g5707.t1	missense_variant	TEKT4	ENSMGAP00000005216	Tektin family
Chr5	CM013765.1	84274109	A	C	0.107143	0	g5708.t1	missense_variant	C1QTNF8	ENSGALP00000008423	C1q and tumor necrosis factor related protein 8
Chr5	CM013765.1	84693287	A	G	0.0357143	0	g5714.t1	missense_variant	0	ENSMGAP00000005291	0
Chr5	CM013765.1	84708523	G	A	0.0357143	0	g5716.t1	missense_variant	CHTF18	ENSECAP00000016411	CTF18, chromosome transmission fidelity factor 18 homolog (S. cerevisiae)
Chr5	CM013765.1	84768312	G	A	0.357143	0.314286	g5720.t1	missense_variant	NARFL	ENSGALP00000008600	nuclear prelamin A recognition factor-like
Chr5	CM013765.1	84768640	A	T	0.0357143	0	g5720.t1	missense_variant	NARFL	ENSGALP00000008600	nuclear prelamin A recognition factor-like
Chr5	CM013765.1	84776539	G	A	0.107143	0	g5720.t1	missense_variant	NARFL	ENSGALP00000008600	nuclear prelamin A recognition factor-like
Chr5	CM013765.1	84905191	T	G	0.0357143	0	g5726.t1	missense_variant	RPL3L	ENSTGUP00000006904	ribosomal protein L3-like
Chr5	CM013765.1	84914729	G	T	0.107143	0	g5729.t1	missense_variant	TBL3	ENSGALP00000008904	transducin beta-like
Chr5	CM013765.1	85049642	A	G	0.0357143	0	g5736.t1	missense_variant	TSC2	ENSGALP00000009042	Tuberous sclerosis 2
Chr5	CM013765.1	85086253	C	T	0.285714	0	g5737.t1	missense_variant	PKD1	ENSTGUP00000006601	polycystic kidney disease 1 (autosomal dominant)
Chr5	CM013765.1	85094072	T	C	0.0357143	0	g5737.t1	missense_variant	PKD1	ENSTGUP00000006601	polycystic kidney disease 1 (autosomal dominant)
Chr5	CM013765.1	85098285	T	C	0.0357143	0	g5737.t1	missense_variant	PKD1	ENSTGUP00000006601	polycystic kidney disease 1 (autosomal dominant)
Chr5	CM013765.1	85099662	G	T	0.0714286	0	g5737.t1	missense_variant	PKD1	ENSTGUP00000006601	polycystic kidney disease 1 (autosomal dominant)
Chr5	CM013765.1	85102361	T	A	0.25	0	g5737.t1	missense_variant	PKD1	ENSTGUP00000006601	polycystic kidney disease 1 (autosomal dominant)
Chr5	CM013765.1	85114934	T	C	0.0357143	0	g5737.t1	missense_variant	PKD1	ENSTGUP00000006601	polycystic kidney disease 1 (autosomal dominant)
Chr5	CM013765.1	85131454	G	A	0.0357143	0	g5738.t1	missense_variant	PKD1	ENSGALP00000009154	polycystic kidney disease 1 (autosomal dominant)
Chr5	CM013765.1	85307787	C	G	0.5	0.328571	g5747.t1	missense_variant	0	ENSTGUP00000015735	DHHC palmitoyltransferase
Chr5	CM013765.1	85342422	G	A	0.321429	0	g5748.t1	missense_variant	GRID2IP	ENSPSIP00000008811	glutamate receptor, ionotropic, delta 2 (Grid2) interacting protein
Chr5	CM013765.1	85648546	T	G	0.0714286	0	g5754.t1	missense_variant	0	ENSMGAP00000006450	DWNN domain
Chr5	CM013765.1	85649125	T	C	0.0357143	0	g5754.t1	missense_variant	0	ENSMGAP00000006450	DWNN domain
Chr5	CM013765.1	85650685	A	G	0.0357143	0	g5754.t1	missense_variant	0	ENSMGAP00000006450	DWNN domain
Chr5	CM013765.1	85713226	A	C	0.214286	0.0428571	g5755.t1	missense_variant	0	ENSGALP00000009774	Argonaute hook
Chr5	CM013765.1	85755608	G	A	0.0357143	0	g5758.t1	missense_variant	PLK1	ENSGALP00000009850	POLO box duplicated region
Chr5	CM013765.1	85786996	A	G	0.0357143	0	g5760.t1	missense_variant	EARS2	ENSGALP00000009866	glutamyl-tRNA synthetase
Chr5	CM013765.1	85796960	G	A	0.0357143	0	g5761.t1	missense_variant	0	ENSMGAP00000017387	Adaptin C-terminal domain
Chr5	CM013765.1	85806915	G	A	0.0357143	0	g5762.t1	missense_variant	COG7	ENSGALP00000009926	oligomeric golgi complex
Chr5	CM013765.1	85872838	G	A	0.107143	0	g5765.t1	missense_variant	USP31	ENSNLEP00000014666	ubiquitin specific peptidase 31
Chr5	CM013765.1	85872898	G	A	0.321429	0	g5765.t1	missense_variant	USP31	ENSNLEP00000014666	ubiquitin specific peptidase 31
Chr5	CM013765.1	86035798	G	A	0.0357143	0	g5767.t1	missense_variant	HS3ST4	ENSTGUP00000006067	heparan sulfate (glucosamine) 3-O-sulfotransferase
Chr5	CM013765.1	86216267	T	C	0.25	0	g5769.t1	missense_variant	IL4R	ENSPSIP00000011994	interleukin 4 receptor
Chr5	CM013765.1	86251663	G	A	0.0357143	0	g5771.t1	missense_variant	IL9R	ENSTGUP00000009816	Inherit from veNOG: Interleukin 9 receptor
Chr5	CM013765.1	86345308	G	T	0.0357143	0	g5775.t1	missense_variant	TSR3	ENSTGUP00000009876	TSR3, 20S rRNA accumulation, homolog (S. cerevisiae)
Chr6	CM013766.1	886847	G	A	0.0357143	0	g5783.t1	missense_variant&splice_region_variant	NCKAP1	ENSSSCP00000016973	Nck-associated protein
Chr6	CM013766.1	1151741	G	A	0.0357143	0	g5789.t1	missense_variant	MREG	ENSGALP00000005956	Inherit from veNOG: Melanoregulin
Chr6	CM013766.1	1328879	C	T	0.0357143	0	g5790.t1	missense_variant	FN1	ENSSHAP00000010810	Fibronectin 1
Chr6	CM013766.1	1405926	G	A	0.0357143	0	g5791.t1	missense_variant	ATIC	ENSGALP00000005643	IMP cyclohydrolase
Chr6	CM013766.1	1463294	G	T	0.142857	0.0142857	g5792.t1	missense_variant	ABCA12	ENSTGUP00000003025	ATP-binding cassette sub-family A
Chr6	CM013766.1	1468366	C	A	0.0357143	0	g5792.t1	missense_variant	ABCA12	ENSTGUP00000003025	ATP-binding cassette sub-family A
Chr6	CM013766.1	1468584	A	G	0.0357143	0	g5792.t1	missense_variant	ABCA12	ENSTGUP00000003025	ATP-binding cassette sub-family A
Chr6	CM013766.1	1502246	C	G	0.0357143	0	g5792.t1	missense_variant	ABCA12	ENSTGUP00000003025	ATP-binding cassette sub-family A
Chr6	CM013766.1	1511803	C	T	0.0714286	0	g5792.t1	missense_variant	ABCA12	ENSTGUP00000003025	ATP-binding cassette sub-family A
Chr6	CM013766.1	1546457	G	T	0.142857	0.242857	g5793.t1	missense_variant	BARD1	ENSTGUP00000002986	BRCA1 associated RING domain 1
Chr6	CM013766.1	1546980	T	C	0.25	0	g5793.t1	missense_variant	BARD1	ENSTGUP00000002986	BRCA1 associated RING domain 1
Chr6	CM013766.1	2361806	T	C	0.0357143	0	g5798.t1	missense_variant	0	ENSGALP00000005664	Partial alpha/beta-hydrolase lipase region
Chr6	CM013766.1	2415256	C	G	0.0714286	0.0428571	g5800.t1	missense_variant	0	ENSTGUP00000004994	Flavin containing amine oxidoreductase
Chr6	CM013766.1	2415536	G	A	0.0357143	0	g5800.t1	missense_variant	0	ENSTGUP00000004994	Flavin containing amine oxidoreductase
Chr6	CM013766.1	2418805	T	G	0.0714286	0	g5800.t1	missense_variant	0	ENSTGUP00000004994	Flavin containing amine oxidoreductase
Chr6	CM013766.1	2436823	G	A	0.0714286	0	g5802.t1	missense_variant	TUBGCP2	ENSMGAP00000001405	tubulin, gamma complex associated protein 2
Chr6	CM013766.1	2458425	G	A	0.178571	0	g5802.t1	missense_variant	TUBGCP2	ENSMGAP00000001405	tubulin, gamma complex associated protein 2
Chr6	CM013766.1	2482473	A	C	0.142857	0	g5803.t1	missense_variant	ADAM8	ENSPSIP00000006634	ADAM metallopeptidase domain
Chr6	CM013766.1	2697172	G	A	0.285714	0.242857	g5810.t1	missense_variant	PCNT	ENSGALP00000011342	Pericentrin-AKAP-450 domain of centrosomal targeting protein
Chr6	CM013766.1	2708021	T	G	0.25	0.228571	g5811.t1	missense_variant	PCNT	ENSGALP00000011342	Pericentrin-AKAP-450 domain of centrosomal targeting protein
Chr6	CM013766.1	2708223	T	C	0.0714286	0	g5812.t1	missense_variant	0	ENSMGAP00000000780	0
Chr6	CM013766.1	2741903	A	G	0.357143	0.0714286	g5812.t1	missense_variant	0	ENSMGAP00000000780	0
Chr6	CM013766.1	2756306	G	A	0.142857	0	g5812.t1	missense_variant	0	ENSMGAP00000000780	0
Chr6	CM013766.1	2763639	C	G	0.142857	0	g5813.t1	missense_variant	0	ENSTGUP00000011565	0
Chr6	CM013766.1	2791767	C	T	0.0357143	0	g5814.t1	missense_variant	KMO	ENSTGUP00000011561	Catalyzes the hydroxylation of L-kynurenine (L-Kyn) to form 3-hydroxy-L-kynurenine (L-3OHKyn). Required for synthesis of quinolinic acid (By similarity)
Chr6	CM013766.1	2936998	G	C	0.464286	0.642857	g5818.t1	missense_variant	ADARB1	ENSTGUP00000011510	adenosine deaminase, RNA-specific, B1
Chr6	CM013766.1	2979780	T	C	0.107143	0	g5820.t1	missense_variant	MCM3AP	ENSGALP00000006946	minichromosome maintenance complex component 3 associated protein
Chr6	CM013766.1	3014821	G	A	0.321429	0.0857143	g5822.t1	missense_variant	FTCD	ENSTGUP00000003550	Formiminotransferase domain
Chr6	CM013766.1	3032382	G	A	0.0357143	0	g5823.t1	missense_variant
Chr6	CM013766.1	3223127	C	G	0.0357143	0	g5824.t1	missense_variant	MAP2	ENSGALP00000004398	microtubule-associated protein 2
Chr6	CM013766.1	3356936	G	A	0.0714286	0	g5825.t1	missense_variant	UNC80	ENSPSIP00000012577	unc-80 homolog (C. elegans)
Chr6	CM013766.1	3474524	T	C	0.178571	0	g5829.t1	missense_variant	ACADL	ENSTGUP00000011759	acyl-CoA dehydrogenase
Chr6	CM013766.1	3540019	C	T	0.535714	0.242857	g5831.t1	missense_variant	LANCL1	ENSTGUP00000011790	LanC lantibiotic synthetase component C-like 1 (bacterial)
Chr6	CM013766.1	3540425	A	G	0.178571	0	g5831.t1	missense_variant	LANCL1	ENSTGUP00000011790	LanC lantibiotic synthetase component C-like 1 (bacterial)
Chr6	CM013766.1	3993385	C	T	0.0357143	0	g5834.t1	missense_variant	ERBB4	ENSMPUP00000007834	v-erb-a erythroblastic leukemia viral oncogene homolog 4 (avian)
Chr6	CM013766.1	5071258	T	C	0.178571	0.142857	g5844.t1	missense_variant	HDAC4	ENSTGUP00000003338	Glutamine rich N terminal domain of histone deacetylase 4
Chr6	CM013766.1	5398350	A	G	0.214286	0.171429	g5849.t1	missense_variant	0	ENSGALP00000006730	Microtubule-binding protein MIP-T3
Chr6	CM013766.1	5413504	G	A	0.0357143	0	g5850.t1	missense_variant&splice_region_variant	USP40	ENSTGUP00000003265	ubiquitin carboxyl-terminal hydrolase
Chr6	CM013766.1	6230285	G	T	0.0357143	0	g5863.t1	missense_variant	AGAP1	ENSMGAP00000002209	ArfGAP with GTPase domain, ankyrin repeat and PH domain
Chr6	CM013766.1	6660630	G	A	0.0714286	0	g5870.t1	missense_variant	COL6A3	ENSGALP00000006240	collagen, type VI, alpha 3
Chr6	CM013766.1	6662413	T	A	0.392857	0.1	g5870.t1	missense_variant	COL6A3	ENSGALP00000006240	collagen, type VI, alpha 3
Chr6	CM013766.1	6746666	G	A	0.25	0	g5871.t1	missense_variant	0	ENSTGUP00000003889	Pfam:MOBP_C-Myrip
Chr6	CM013766.1	6887999	C	G	0.214286	0	g5874.t1	missense_variant	0	ENSGALP00000006137	leucine rich repeat (in FLII) interacting protein 1
Chr6	CM013766.1	7127708	G	A	0.107143	0.1	g5877.t1	missense_variant	FAM171B	ENSTGUP00000011440	family with sequence similarity 171, member B
Chr6	CM013766.1	7128142	T	C	0.0357143	0	g5877.t1	missense_variant	FAM171B	ENSTGUP00000011440	family with sequence similarity 171, member B
Chr6	CM013766.1	7290522	C	T	0.0357143	0	g5878.t2	missense_variant	CALCRL	ENSMGAP00000004446	calcitonin gene-related peptide type 1
Chr6	CM013766.1	8290439	C	G	0.0714286	0	g5883.t1	missense_variant	ASNSD1	ENSTGUP00000011221	asparagine synthetase
Chr6	CM013766.1	8290588	T	C	0.0357143	0	g5883.t1	missense_variant	ASNSD1	ENSTGUP00000011221	asparagine synthetase
Chr6	CM013766.1	8290642	G	A	0.535714	0	g5883.t1	missense_variant	ASNSD1	ENSTGUP00000011221	asparagine synthetase
Chr6	CM013766.1	8291305	C	T	0.214286	0	g5883.t1	missense_variant	ASNSD1	ENSTGUP00000011221	asparagine synthetase
Chr6	CM013766.1	8301397	T	C	0.142857	0	g5884.t1	missense_variant	OSGEPL1	ENSGALP00000003745	Glycoprotease family
Chr6	CM013766.1	8302394	C	G	0.0357143	0	g5884.t1	missense_variant	OSGEPL1	ENSGALP00000003745	Glycoprotease family
Chr6	CM013766.1	8457881	T	C	0.0357143	0	g5889.t1	missense_variant	HIBCH	ENSTGUP00000011192	3-hydroxyisobutyryl-CoA hydrolase
Chr6	CM013766.1	8458943	T	C	0.0357143	0	g5889.t1	missense_variant	HIBCH	ENSTGUP00000011192	3-hydroxyisobutyryl-CoA hydrolase
Chr6	CM013766.1	8593253	A	G	0.0714286	0	g5892.t1	missense_variant	NAB1	ENSMGAP00000006245	NGFI-A binding protein 1 (EGR1 binding protein 1)
Chr6	CM013766.1	8737518	T	C	0.0714286	0	g5894.t1	missense_variant	STAT1	ENSGALP00000012370	signal transducer and activator of transcription 1, 91kDa
Chr6	CM013766.1	8922082	A	G	0.0357143	0	g5897.t1	missense_variant&splice_region_variant	0	ENSGALP00000012482	Myosin tail
Chr6	CM013766.1	10623961	A	T	0.107143	0	g5903.t1	missense_variant	SLC39A10	ENSTGUP00000011039	solute carrier family 39 (zinc transporter), member 10
Chr6	CM013766.1	10648873	G	A	0.0357143	0	g5904.t1	missense_variant	DNAH7	ENSDORP00000011729	dynein, axonemal, heavy chain
Chr6	CM013766.1	10651741	G	A	0.214286	0	g5904.t1	missense_variant	DNAH7	ENSDORP00000011729	dynein, axonemal, heavy chain
Chr6	CM013766.1	10687109	G	C	0.107143	0	g5906.t1	missense_variant	DNAH7	ENSCPOP00000000915	dynein, axonemal, heavy chain
Chr6	CM013766.1	10724018	G	A	0.107143	0	g5906.t1	missense_variant	DNAH7	ENSCPOP00000000915	dynein, axonemal, heavy chain
Chr6	CM013766.1	10802028	C	A	0.0357143	0	g5908.t1	missense_variant	HECW2	ENSNLEP00000008314	HECT, C2 and WW domain containing E3 ubiquitin protein ligase 2
Chr6	CM013766.1	11020057	C	T	0.214286	0.257143	g5913.t1	missense_variant	PGAP1	ENSTGUP00000010957	PGAP1-like protein
Chr6	CM013766.1	11527739	G	T	0.0357143	0	g5921.t1	missense_variant	PLCL1	ENSGALP00000013154	phospholipase C-like
Chr6	CM013766.1	12153120	T	A	0.0357143	0	g5924.t1	missense_variant	TYW5	ENSGALP00000013215	tRNA-yW synthesizing protein 5
Chr6	CM013766.1	12453055	T	A	0.0357143	0	g5932.t1	missense_variant	0	ENSTGUP00000010719	PPIases accelerate the folding of proteins (By similarity)
Chr6	CM013766.1	12464327	A	G	0.0357143	0	g5933.t1	missense_variant	0	ENSTGUP00000010716	NIF3 (NGG1p interacting factor 3)
Chr6	CM013766.1	12495003	T	C	0.0714286	0	g5935.t1	missense_variant	FAM126B	ENSMODP00000018863	Family with sequence similarity 126, member B
Chr6	CM013766.1	12619487	G	A	0.0714286	0	g5939.t1	missense_variant	TRAK2	ENSFCAP00000005669	trafficking protein, kinesin binding 2
Chr6	CM013766.1	12620868	C	T	0.0357143	0	g5939.t1	missense_variant	TRAK2	ENSFCAP00000005669	trafficking protein, kinesin binding 2
Chr6	CM013766.1	12735537	C	T	0.178571	0	g5941.t1	missense_variant	ALS2	ENSGALP00000013692	amyotrophic lateral sclerosis 2 (juvenile)
Chr6	CM013766.1	13108339	C	G	0	0.0142857	g5945.t1	missense_variant	BMPR2	ENSGALP00000013771	bone morphogenetic protein receptor, type II (serine threonine kinase)
Chr6	CM013766.1	13214314	A	C	0.357143	0	g5948.t1	missense_variant	ALS2CR8	ENSGALP00000013795	amyotrophic lateral sclerosis 2
Chr6	CM013766.1	13647418	G	C	0.0357143	0	g5957.t1	missense_variant	MDH1B	ENSTGUP00000010317	Malate dehydrogenase
Chr6	CM013766.1	13798223	T	A	0.0357143	0	g5960.t1	missense_variant	ZDBF2	ENSMODP00000040487	zinc finger, DBF-type containing 2
Chr6	CM013766.1	13844679	G	A	0.214286	0	g5962.t1	missense_variant	EEF1B2	ENSGALP00000013968	eukaryotic translation elongation factor 1 beta 2
Chr6	CM013766.1	14770704	T	C	0.0357143	0	g5972.t1	missense_variant	CTLA4	ENSGALP00000014096	Cytotoxic T-lymphocyte-associated protein 4
Chr6	CM013766.1	15204758	T	C	0.0357143	0	g5981.t1	missense_variant	IDH1	ENSGALP00000014317	Isocitrate dehydrogenase NADP
Chr6	CM013766.1	15274528	T	G	0.107143	0	g5982.t1	missense_variant	PIKFYVE	ENSGALP00000014354	phosphoinositide kinase, FYVE finger containing
Chr6	CM013766.1	15295514	A	G	0.0714286	0	g5983.t1	missense_variant	DNAJC10	ENSTGUP00000009895	homolog subfamily C member
Chr6	CM013766.1	15609407	G	T	0.0357143	0	g5984.t1	missense_variant	SSFA2	ENSTGUP00000009781	sperm specific antigen 2
Chr6	CM013766.1	15809731	T	C	0.0357143	0	g5987.t1	missense_variant	ITGA4	ENSTGUP00000009739	integrin, alpha 4 (antigen CD49D, alpha 4 subunit of VLA-4 receptor)
Chr6	CM013766.1	16310095	A	G	0.0357143	0.385714	g5989.t1	missense_variant	CWC22	ENSMGAP00000009548	CWC22 spliceosome-associated protein homolog (S. cerevisiae)
Chr6	CM013766.1	16330932	G	A	0.0714286	0	g5990.t1	missense_variant
Chr6	CM013766.1	16331193	C	G	0.0357143	0	g5990.t1	missense_variant
Chr6	CM013766.1	16791751	G	A	0.142857	0	g5994.t1	missense_variant	0	ENSSHAP00000014021	Titin Z
Chr6	CM013766.1	16792499	T	A	0	0.0142857	g5994.t1	missense_variant	0	ENSSHAP00000014021	Titin Z
Chr6	CM013766.1	16795078	C	G	0.142857	0	g5994.t1	missense_variant	0	ENSSHAP00000014021	Titin Z
Chr6	CM013766.1	16805787	G	A	0.142857	0	g5995.t1	missense_variant	TTN	ENSECAP00000013718	titin (EC 2.7.11.1)
Chr6	CM013766.1	16808888	C	T	0.0357143	0	g5995.t1	missense_variant	TTN	ENSECAP00000013718	titin (EC 2.7.11.1)
Chr6	CM013766.1	16814313	T	A	0.178571	0	g5995.t1	missense_variant	TTN	ENSECAP00000013718	titin (EC 2.7.11.1)
Chr6	CM013766.1	16872525	T	G	0.0357143	0	g5995.t1	missense_variant	TTN	ENSECAP00000013718	titin (EC 2.7.11.1)
Chr6	CM013766.1	16898005	C	T	0.0357143	0	g5997.t1	missense_variant	TTN	ENSECAP00000013718	titin (EC 2.7.11.1)
Chr6	CM013766.1	16937936	A	C	0.107143	0	g5997.t1	missense_variant	TTN	ENSECAP00000013718	titin (EC 2.7.11.1)
Chr6	CM013766.1	16939956	A	G	0.142857	0	g5997.t1	missense_variant	TTN	ENSECAP00000013718	titin (EC 2.7.11.1)
Chr6	CM013766.1	16940758	C	T	0.0357143	0	g5997.t1	missense_variant	TTN	ENSECAP00000013718	titin (EC 2.7.11.1)
Chr6	CM013766.1	16966370	C	T	0.0714286	0	g5997.t1	missense_variant	TTN	ENSECAP00000013718	titin (EC 2.7.11.1)
Chr6	CM013766.1	16975311	A	G	0.0357143	0	g5997.t1	missense_variant	TTN	ENSECAP00000013718	titin (EC 2.7.11.1)
Chr6	CM013766.1	16978801	G	A	0.0357143	0	g5997.t1	missense_variant	TTN	ENSECAP00000013718	titin (EC 2.7.11.1)
Chr6	CM013766.1	16979636	A	G	0.0357143	0	g5997.t1	missense_variant	TTN	ENSECAP00000013718	titin (EC 2.7.11.1)
Chr6	CM013766.1	16980036	G	C	0.0357143	0	g5997.t1	missense_variant	TTN	ENSECAP00000013718	titin (EC 2.7.11.1)
Chr6	CM013766.1	16980492	G	A	0.142857	0	g5997.t1	missense_variant	TTN	ENSECAP00000013718	titin (EC 2.7.11.1)
Chr6	CM013766.1	16980929	A	G	0.107143	0.385714	g5997.t1	missense_variant	TTN	ENSECAP00000013718	titin (EC 2.7.11.1)
Chr6	CM013766.1	17025869	G	T	0.0357143	0	g5999.t1	missense_variant	FKBP7	ENSTGUP00000009469	FK506 binding protein 7
Chr6	CM013766.1	17028820	C	T	0.0357143	0	g6000.t1	missense_variant	0	ENSTGUP00000009464	Gasdermin family
Chr6	CM013766.1	17028873	A	G	0.0714286	0	g6000.t1	missense_variant	0	ENSTGUP00000009464	Gasdermin family
Chr6	CM013766.1	17294799	G	A	0.0357143	0	g6005.t1	missense_variant	PDE11A	ENSGALP00000014983	GAF domain
Chr6	CM013766.1	17475096	G	T	0.0357143	0	g6009.t1	missense_variant	0	ENSTGUP00000009299	0
Chr6	CM013766.1	18093840	A	G	0.0357143	0	g6017.t1	missense_variant	KIAA1715	ENSGALP00000015087	Predicted integral membrane metal-binding protein (DUF2296)
Chr6	CM013766.1	19175772	G	A	0.107143	0	g6031.t1	missense_variant	ZAK	ENSGALP00000015199	mitogen-activated protein kinase kinase kinase MLT-like
Chr6	CM013766.1	19279803	G	A	0.0357143	0	g6032.t1	missense_variant	RAPGEF4	ENSGALP00000015222	Rap guanine nucleotide exchange factor (GEF) 4
Chr6	CM013766.1	19590124	T	C	0.535714	0.242857	g6035.t1	missense_variant	ITGA6	ENSTGUP00000008759	Integrin, alpha
Chr6	CM013766.1	19863383	C	T	0.0357143	0	g6041.t1	missense_variant	0	ENSTGUP00000008537	Cytoplasmic dynein 1 intermediate chain 2
Chr6	CM013766.1	20103902	T	G	0.0357143	0	g6046.t1	missense_variant	GORASP2	ENSTGUP00000008386	golgi reassembly stacking protein 2, 55kDa
Chr6	CM013766.1	20575451	T	C	0.0357143	0	g6055.t1	missense_variant	KLHL23	ENSTGUP00000008175	kelch-like 23 (Drosophila)
Chr6	CM013766.1	20660302	G	A	0.0357143	0	g6060.t1	missense_variant	KBTBD10	ENSTGUP00000008098	kelch repeat and BTB (POZ) domain containing 10
Chr6	CM013766.1	20666720	A	G	0.0357143	0.242857	g6060.t1	missense_variant	KBTBD10	ENSTGUP00000008098	kelch repeat and BTB (POZ) domain containing 10
Chr6	CM013766.1	20812897	G	T	0.0714286	0.271429	g6063.t1	missense_variant	LRP2	ENSTGUP00000008033	low density lipoprotein receptor-related protein 2
Chr6	CM013766.1	21836870	G	A	0.0357143	0	g6074.t1	missense_variant	GALNT3	ENSTGUP00000007519	polypeptide N-acetylgalactosaminyltransferase
Chr6	CM013766.1	21836871	A	T	0.0357143	0	g6074.t1	missense_variant	GALNT3	ENSTGUP00000007519	polypeptide N-acetylgalactosaminyltransferase
Chr6	CM013766.1	22311228	A	C	0.0714286	0.128571	g6079.t1	missense_variant	COBLL1	ENSTGUP00000007229	Cordon-bleu ubiquitin-like domain
Chr6	CM013766.1	23188658	G	A	0.214286	0	g6081.t1	missense_variant	KCNH7	ENSGALP00000018034	potassium voltage-gated channel, subfamily H (eag-related), member 7
Chr6	CM013766.1	24208142	G	A	0.0357143	0	g6091.t2	missense_variant	0	ENSTGUP00000007226	PDZ domain (Also known as DHR or GLGF)
Chr6	CM013766.1	24428748	T	C	0	0.257143	g6098.t1	missense_variant	NDST2	ENSTGUP00000007095	N-deacetylase N-sulfotransferase (heparan glucosaminyl) 2
Chr6	CM013766.1	24863883	G	A	0.0357143	0	g6101.t1	missense_variant	VCL	ENSGALP00000008131	Vinculin family
Chr6	CM013766.1	25284564	C	T	0.0357143	0.271429	g6105.t1	missense_variant	MYST4	ENSTGUP00000006836	MOZ/SAS family
Chr6	CM013766.1	25284750	A	G	0.0357143	0	g6105.t1	missense_variant	MYST4	ENSTGUP00000006836	MOZ/SAS family
Chr6	CM013766.1	25321366	A	T	0.357143	0	g6106.t1	missense_variant	KAT6B	ENSLAFP00000025310	K(lysine) acetyltransferase 6B
Chr6	CM013766.1	25332967	C	A	0.0357143	0	g6107.t1	missense_variant	DUPD1	ENSMGAP00000006062	Dual specificity phosphatase
Chr6	CM013766.1	25338272	G	T	0.0357143	0	g6107.t1	missense_variant	DUPD1	ENSMGAP00000006062	Dual specificity phosphatase
Chr6	CM013766.1	25480726	A	G	0.0714286	0	g6110.t1	missense_variant	VDAC2	ENSGALP00000039665	voltage-dependent anion channel 2
Chr6	CM013766.1	27196285	T	C	0.0357143	0	g6118.t1	missense_variant&splice_region_variant	DLG5	ENSGALP00000007961	discs, large homolog 5 (Drosophila)
Chr6	CM013766.1	29018831	T	C	0.0357143	0	g6130.t1	missense_variant	CSGALNACT2	ENSGALP00000004005	chondroitin sulfate N-acetylgalactosaminyltransferase 2
Chr6	CM013766.1	29350534	A	C	0.0357143	0	g6132.t1	missense_variant	0	ENSMGAP00000000429	Lectin C-type domain
Chr6	CM013766.1	29360584	T	G	0.0357143	0	g6133.t1	missense_variant	0	ENSTGUP00000006353	Lectin C-type domain
Chr6	CM013766.1	30486510	A	G	0.178571	0	g6141.t1	missense_variant	NRG3	ENSTGUP00000006261	Neuregulin family
Chr6	CM013766.1	30935654	A	G	0.178571	0.0142857	g6145.t1	missense_variant	CDHR1	ENSTGUP00000006206	cadherin-related family member 1
Chr6	CM013766.1	30935720	A	G	0.0357143	0	g6145.t1	missense_variant	CDHR1	ENSTGUP00000006206	cadherin-related family member 1
Chr6	CM013766.1	30961507	A	C	0.0357143	0	g6146.t1	missense_variant	0	ENSMGAP00000017467	leucine-rich repeat, immunoglobulin-like domain and transmembrane domain-containing protein 2-like
Chr6	CM013766.1	30969528	A	G	0.178571	0.0142857	g6147.t1	missense_variant	LRIT1	ENSMGAP00000001684	leucine-rich repeat, immunoglobulin-like
Chr6	CM013766.1	31066283	G	A	0.214286	0.0142857	g6150.t1	missense_variant	CHAT	ENSMGAP00000001742	Choline/Carnitine o-acyltransferase
Chr6	CM013766.1	31283896	T	C	0.25	0.0142857	g6155.t1	missense_variant	GPRIN2	ENSGALP00000003179	G protein regulated inducer of neurite outgrowth 2
Chr6	CM013766.1	31317407	G	C	0.392857	0.257143	g6156.t1	missense_variant	SYT15	ENSTGUP00000005972	C2 domain
Chr6	CM013766.1	31429582	C	T	0.464286	0.871429	g6159.t1	missense_variant	SNCG	ENSGALP00000003131	Synuclein
Chr6	CM013766.1	31711082	G	A	0.0357143	0	g6163.t1	missense_variant	OPN4	ENSMGAP00000018896	Serpentine type 7TM GPCR chemoreceptor Srv
Chr6	CM013766.1	31779637	T	G	0	0.0142857	g6164.t1	missense_variant	WAPAL	ENSTGUP00000005840	wings apart-like homolog (Drosophila)
Chr6	CM013766.1	31796922	A	G	0.0357143	0	g6164.t1	missense_variant	WAPAL	ENSTGUP00000005840	wings apart-like homolog (Drosophila)
Chr6	CM013766.1	31839919	T	C	0.0357143	0	g6164.t1	missense_variant	WAPAL	ENSTGUP00000005840	wings apart-like homolog (Drosophila)
Chr6	CM013766.1	33173597	C	T	0.0357143	0	g6171.t1	missense_variant	0	ENSGALP00000002899	Inherit from veNOG: Family with sequence similarity 190, member B
Chr6	CM013766.1	33174135	G	A	0.0714286	0	g6171.t1	missense_variant	0	ENSGALP00000002899	Inherit from veNOG: Family with sequence similarity 190, member B
Chr6	CM013766.1	33226554	G	A	0.0714286	0	g6172.t1	missense_variant	0	ENSMGAP00000002318	Inherit from veNOG: Family with sequence similarity 190, member B
Chr6	CM013766.1	33226572	C	T	0.0357143	0	g6172.t1	missense_variant	0	ENSMGAP00000002318	Inherit from veNOG: Family with sequence similarity 190, member B
Chr6	CM013766.1	33312970	C	T	0.0357143	0	g6175.t1	missense_variant	0	ENSTGUP00000005769	Uncharacterised conserved protein (DUF2369)
Chr6	CM013766.1	33716924	A	C	0.0357143	0	g6180.t1	missense_variant	0	ENSTGUP00000005695	RhoGAP
Chr6	CM013766.1	33854467	G	C	0.0357143	0	g6183.t1	missense_variant	ANK3	ENSTGUP00000005638	ankyrin 3, node of Ranvier (ankyrin G)
Chr6	CM013766.1	33857469	A	C	0.0357143	0	g6183.t1	missense_variant	ANK3	ENSTGUP00000005638	ankyrin 3, node of Ranvier (ankyrin G)
Chr6	CM013766.1	35046816	T	C	0.0357143	0	g6198.t1	missense_variant	0	ENSTGUP00000005357	Inherit from KOG: lysine (K)-specific demethylase
Chr6	CM013766.1	36686873	T	C	0.0357143	0	g6209.t1	missense_variant	ATOH7	ENSMGAP00000016262	atonal homolog
Chr6	CM013766.1	36819289	C	T	0.0714286	0	g6213.t1	missense_variant	0	ENSMGAP00000003928	CXXC zinc finger domain
Chr6	CM013766.1	36845549	A	T	0.428571	0.0142857	g6214.t1	missense_variant	0	ENSMGAP00000003928	CXXC zinc finger domain
Chr6	CM013766.1	36953852	A	G	0.0357143	0	g6216.t1	missense_variant	0	ENSGALP00000006581	GUCT (NUC152) domain
Chr6	CM013766.1	37056427	G	T	0.0357143	0	g6220.t1	missense_variant	HKDC1	ENSGALP00000006706	hexokinase
Chr6	CM013766.1	37432973	T	C	0.392857	0.0142857	g6229.t1	missense_variant	CDH23	ENSMGAP00000004855	Cadherin domain
Chr6	CM013766.1	37511241	T	C	0.0357143	0	g6231.t1	missense_variant	CDH23	ENSTGUP00000004357	Cadherin domain
Chr6	CM013766.1	38036855	C	A	0.392857	0.0142857	g6238.t1	missense_variant	0	ENSMGAP00000005133	Steroidogenic acute regulatory protein
Chr6	CM013766.1	38522446	T	G	0.0357143	0	g6256.t1	missense_variant	PLA2G12B	ENSGALP00000006895	group XIIB
Chr6	CM013766.1	40007987	C	G	0.0714286	0	g6262.t1	missense_variant	PCDH15	ENSSSCP00000011114	protocadherin-related 15
Chr6	CM013766.1	40255695	G	A	0.142857	0	g6262.t1	missense_variant	PCDH15	ENSSSCP00000011114	protocadherin-related 15
Chr6	CM013766.1	40929137	C	G	0.0357143	0	g6270.t1	missense_variant	0	ENSMGAP00000000973	RNA recognition motif. (a.k.a. RRM, RBD, or RNP domain)
Chr6	CM013766.1	41111576	C	G	0.0357143	0	g6273.t1	missense_variant	MINPP1	ENSTGUP00000005204	multiple inositol-polyphosphate phosphatase 1
Chr6	CM013766.1	41548448	G	A	0.0357143	0	g6281.t2	missense_variant	BAZ2B	ENSPPYP00000014364	Bromodomain adjacent to zinc finger domain, 2B
Chr6	CM013766.1	41593721	G	A	0.214286	0.114286	g6282.t1	missense_variant	0	ENSTGUP00000012594	U-box domain
Chr6	CM013766.1	41593862	A	G	0.0357143	0	g6282.t1	missense_variant	0	ENSTGUP00000012594	U-box domain
Chr6	CM013766.1	41634521	G	C	0.0357143	0	g6283.t1	missense_variant	TANC1	ENSTGUP00000012586	tetratricopeptide repeat, ankyrin repeat and coiled-coil containing 1
Chr6	CM013766.1	41804295	G	C	0.714286	0.0142857	g6284.t1	missense_variant	PKP4	ENSGALP00000020484	plakophilin 4
Chr6	CM013766.1	41919308	T	C	0.0357143	0	g6286.t1	missense_variant	UPP2	ENSPPYP00000014359	Uridine phosphorylase 2
Chr6	CM013766.1	42365789	G	A	0.0714286	0	g6294.t1	missense_variant	NR4A2	ENSGALP00000020451	Nuclear receptor subfamily 4, group A, member
Chr6	CM013766.1	43554454	T	C	0.0357143	0	g6304.t1	missense_variant	NEB	ENSPSIP00000014644	Nebulin repeat
Chr6	CM013766.1	44017713	T	C	0.428571	0	g6310.t1	missense_variant	MMADHC	ENSGALP00000020355	methylmalonic aciduria and homocystinuria type D homolog
Chr6	CM013766.1	45940338	C	A	0.321429	0	g6316.t1	missense_variant	ZEB2	ENSTGUP00000012270	zinc finger E-box binding homeobox 2
Chr6	CM013766.1	48182261	G	A	0.0357143	0	g6321.t1	missense_variant	NXPH2	ENSMGAP00000013213	May be signaling molecules that resemble neuropeptides (By similarity)
Chr6	CM013766.1	48610810	G	A	0.0357143	0	g6325.t1	missense_variant	THSD7B	ENSPSIP00000008908	thrombospondin, type I, domain containing
Chr6	CM013766.1	49214212	C	T	0.0714286	0.142857	g6334.t1	missense_variant	0	ENSMGAP00000016902	mitogen-activated protein kinase kinase kinase 19
Chr6	CM013766.1	49983623	G	A	0	0.0142857	g6338.t1	missense_variant	NCKAP5	ENSGALP00000019857	NCK-associated protein 5
Chr6	CM013766.1	51541356	C	T	0.0357143	0	g6346.t1	missense_variant	CCDC93	ENSMGAP00000012993	Coiled-coil domain-containing protein (DUF2037)
Chr6	CM013766.1	52556553	G	A	0	0.0142857	g6364.t1	missense_variant	SNX4	ENSGALP00000019663	PX
Chr6	CM013766.1	52904528	T	C	0.0357143	0	g6370.t1	missense_variant	KALRN	ENSTGUP00000004288	trio Rho guanine nucleotide exchange factor
Chr6	CM013766.1	52912227	G	T	0.0357143	0	g6370.t1	missense_variant	KALRN	ENSTGUP00000004288	trio Rho guanine nucleotide exchange factor
Chr6	CM013766.1	53580106	A	G	0.0357143	0	g6374.t1	missense_variant	MYLK	ENSTGUP00000004392	Myosin light chain kinase, smooth muscle
Chr6	CM013766.1	54738185	C	T	0.464286	0.0142857	g6387.t1	missense_variant	0	ENSLACP00000006582	RhoGEF
Chr6	CM013766.1	55160644	G	A	0.0357143	0	g6393.t1	missense_variant	GLI2	ENSMGAP00000012458	GLI family zinc finger 2
Chr6	CM013766.1	55755828	T	C	0.0714286	0	g6398.t1	missense_variant	PTPN4	ENSMGAP00000012428	protein tyrosine phosphatase, non-receptor type 4 (megakaryocyte)
Chr6	CM013766.1	55936144	C	T	0.0357143	0	g6400.t2	missense_variant	MRAS	ENSLAFP00000009042	Muscle RAS oncogene homolog
Chr6	CM013766.1	57800296	G	A	0.5	0	g6407.t1	missense_variant	CYP27C1	ENSGALP00000018780	cytochrome P450, family 27, subfamily C, polypeptide 1
Chr6	CM013766.1	57944706	G	A	0.0357143	0	g6411.t1	missense_variant	TMEM169	ENSMGAP00000012240	Inherit from veNOG: Transmembrane protein 169
Chr6	CM013766.1	58182057	A	G	0.214286	0	g6414.t1	missense_variant	SMARCAL1	ENSMGAP00000012216	regulator of chromatin, subfamily a-like
Chr6	CM013766.1	58988681	T	C	0.0357143	0	g6419.t1	missense_variant	TNS1	ENSMODP00000019384	Tensin 1
Chr6	CM013766.1	59186713	T	C	0.0357143	0	g6433.t1	missense_variant	ZNF142	ENSTGUP00000005711	zinc finger protein 142
Chr6	CM013766.1	59187225	A	G	0.214286	0	g6433.t1	missense_variant	ZNF142	ENSTGUP00000005711	zinc finger protein 142
Chr6	CM013766.1	59208742	C	G	0.0357143	0	g6436.t1	missense_variant	TTLL4	ENSTGUP00000005749	tubulin tyrosine ligase-like family, member 4
Chr6	CM013766.1	59232674	G	A	0.392857	0.728571	g6436.t1	missense_variant	TTLL4	ENSTGUP00000005749	tubulin tyrosine ligase-like family, member 4
Chr6	CM013766.1	59241590	T	C	0.0714286	0	g6436.t1	missense_variant	TTLL4	ENSTGUP00000005749	tubulin tyrosine ligase-like family, member 4
Chr6	CM013766.1	59374124	G	C	0.428571	0.728571	g6444.t1	missense_variant	CCDC108	ENSGALP00000018500	Inherit from veNOG: Coiled-coil domain containing 108
Chr6	CM013766.1	59375326	G	A	0.0357143	0	g6444.t1	missense_variant	CCDC108	ENSGALP00000018500	Inherit from veNOG: Coiled-coil domain containing 108
Chr6	CM013766.1	59522832	G	A	0.0357143	0	g6448.t1	missense_variant	ZFAND2B	ENSTGUP00000005912	zinc finger, AN1-type domain 2B
Chr6	CM013766.1	59547170	G	A	0.0357143	0	g6450.t1	missense_variant	ANKZF1	ENSMGAP00000012387	ankyrin repeat and zinc finger domain containing 1
Chr6	CM013766.1	59646704	G	A	0.0357143	0	g6460.t1	missense_variant	0	ENSTGUP00000006295	STYKc
Chr6	CM013766.1	59898479	A	C	0.0357143	0	g6474.t1	missense_variant	0	ENSTGUP00000006626	MyTH4 domain
Chr6	CM013766.1	59932190	C	T	0.0357143	0	g6474.t1	missense_variant	0	ENSTGUP00000006626	MyTH4 domain
Chr6	CM013766.1	60128942	C	G	0.0357143	0	g6477.t1	missense_variant	USP54	ENSPSIP00000017732	ubiquitin specific peptidase 54
Chr6	CM013766.1	60168355	A	G	0.142857	0	g6478.t1	missense_variant	0	ENSMGAP00000006639	Inherit from euNOG: ubiquitin specific peptidase
Chr6	CM013766.1	60886544	C	T	0.0357143	0	g6490.t1	missense_variant	NOLC1	ENSTGUP00000007598	SRP40, C-terminal domain
Chr6	CM013766.1	60886778	C	T	0.0357143	0	g6490.t1	missense_variant	NOLC1	ENSTGUP00000007598	SRP40, C-terminal domain
Chr6	CM013766.1	61638295	A	G	0.0357143	0	g6505.t1	missense_variant	SEC31B	ENSGALP00000039343	SEC31 homolog B (S. cerevisiae)
Chr6	CM013766.1	61644552	T	A	0.178571	0	g6505.t1	missense_variant	SEC31B	ENSGALP00000039343	SEC31 homolog B (S. cerevisiae)
Chr6	CM013766.1	61656385	G	A	0.0357143	0	g6505.t1	missense_variant	SEC31B	ENSGALP00000039343	SEC31 homolog B (S. cerevisiae)
Chr6	CM013766.1	61788499	A	G	0.142857	0	g6508.t1	missense_variant	PKD2L1	ENSMGAP00000007615	polycystic kidney disease 2-like 1
Chr6	CM013766.1	62035571	C	T	0.0714286	0	g6512.t1	missense_variant	0	ENSMGAP00000007854	Lipoxygenase
Chr6	CM013766.1	62257122	C	T	0.0714286	0	g6516.t1	missense_variant	0	ENSGALP00000009468	ZnF_AN1
Chr6	CM013766.1	62483751	G	A	0.0357143	0	g6522.t1	missense_variant	RBP3	ENSTGUP00000008298	retinol binding protein 3, interstitial
Chr6	CM013766.1	62679024	A	G	0.107143	0.371429	g6524.t1	missense_variant	FRMPD2	ENSMGAP00000008183	phosphatase, non-receptor type
Chr6	CM013766.1	62975149	T	C	0.0714286	0	g6529.t1	missense_variant	0	ENSMGAP00000008273	WDFY family member 4
Chr6	CM013766.1	62988033	A	G	0.0714286	0	g6529.t1	missense_variant	0	ENSMGAP00000008273	WDFY family member 4
Chr6	CM013766.1	63021848	G	A	0.0357143	0	g6530.t1	missense_variant	0	ENSMGAP00000008273	WDFY family member 4
Chr6	CM013766.1	63087264	T	G	0.0357143	0	g6532.t1	missense_variant	WDFY4	ENSGALP00000009939	WDFY family member 4
Chr6	CM013766.1	63254508	G	T	0.0357143	0	g6535.t1	missense_variant	C10ORF71	ENSPSIP00000000583	chromosome 10 open reading frame 71
Chr6	CM013766.1	63255835	C	T	0.142857	0	g6535.t1	missense_variant	C10ORF71	ENSPSIP00000000583	chromosome 10 open reading frame 71
Chr6	CM013766.1	63354598	C	T	0.0357143	0	g6538.t1	missense_variant	ERCC6	ENSMGAP00000008323	excision repair cross-complementing rodent repair deficiency, complementation group 6
Chr6	CM013766.1	63770720	G	A	0.0357143	0	g6540.t1	missense_variant	0	ENSTGUP00000008498	Inherit from veNOG: transmembrane protein 72
Chr6	CM013766.1	63771977	T	G	0.0357143	0	g6540.t1	missense_variant	0	ENSTGUP00000008498	Inherit from veNOG: transmembrane protein 72
Chr6	CM013766.1	64122842	A	G	0.0357143	0	g6550.t1	missense_variant	0	ENSTGUP00000008633	Inherit from chorNOG: kinesin family member 20B
Chr6	CM013766.1	64605786	T	C	0.107143	0	g6556.t1	missense_variant	PPP1R3C	ENSGALP00000010774	Protein phosphatase 1 regulatory subunit 3
Chr6	CM013766.1	64910146	G	A	0.214286	0.371429	g6562.t1	missense_variant	PLCE1	ENSTGUP00000008919	phospholipase C, epsilon 1
Chr6	CM013766.1	65035698	T	C	0.0357143	0	g6563.t1	missense_variant	FRA10AC1	ENSGALP00000010673	fragile site, folic acid type, rare
Chr6	CM013766.1	65254698	T	G	0.0357143	0	g6568.t1	missense_variant	CYP26A1	ENSTGUP00000009117	cytochrome P450, family 26, subfamily A, polypeptide 1
Chr6	CM013766.1	66059983	G	A	0.0357143	0	g6581.t1	missense_variant	DNTT	ENSTGUP00000009360	POLXc
Chr6	CM013766.1	66393333	T	G	0.0357143	0	g6585.t1	missense_variant	KNDC1	ENSTGUP00000009371	kinase non-catalytic C-lobe domain (KIND) containing 1
Chr6	CM013766.1	66492503	T	C	0.0357143	0	g6587.t1	missense_variant	GPR123	ENSMGAP00000009622	Hormone receptor domain
Chr6	CM013766.1	67475014	A	T	0.0357143	0	g6630.t1	missense_variant	C10ORF12	ENSMGAP00000010294	chromosome 10 open reading frame 12
Chr6	CM013766.1	67501753	G	C	0	0.357143	g6631.t1	missense_variant	LCOR	ENSGALP00000012340	ligand dependent nuclear receptor corepressor
Chr6	CM013766.1	67989144	G	A	0.0357143	0	g6645.t1	missense_variant	POLL	ENSGALP00000038555	polymerase (DNA directed), lambda
Chr6	CM013766.1	67989171	G	A	0.142857	0	g6645.t1	missense_variant	POLL	ENSGALP00000038555	polymerase (DNA directed), lambda
Chr6	CM013766.1	68007997	C	T	0.428571	0.371429	g6646.t2	missense_variant	0	ENSTGUP00000010320	Sugar (and other) transporter
Chr6	CM013766.1	68448263	T	C	0.214286	0.371429	g6658.t1	missense_variant	0	ENSTGUP00000010424	0
Chr6	CM013766.1	68448264	A	G	0.25	0.371429	g6658.t1	missense_variant	0	ENSTGUP00000010424	0
Chr6	CM013766.1	68448517	A	G	0.0357143	0	g6658.t1	missense_variant	0	ENSTGUP00000010424	0
Chr6	CM013766.1	68480525	C	A	0	0.357143	g6661.t1	missense_variant	ACTR1A	ENSMGAP00000010664	ARP1 actin-related protein 1 homolog A, centractin alpha (yeast)
Chr6	CM013766.1	69244908	G	A	0.214286	0	g6679.t1	missense_variant	0	ENSTGUP00000010669	SH3 and PX domains 2A
Chr6	CM013766.1	69245885	A	C	0.214286	0	g6679.t1	missense_variant	0	ENSTGUP00000010669	SH3 and PX domains 2A
Chr6	CM013766.1	69525133	C	T	0.0714286	0	g6681.t1	missense_variant	OBFC1	ENSTGUP00000010690	Pfam:DUF1879
Chr6	CM013766.1	69525138	G	A	0.25	0.357143	g6681.t1	missense_variant	OBFC1	ENSTGUP00000010690	Pfam:DUF1879
Chr6	CM013766.1	69674624	C	T	0.0357143	0	g6684.t1	missense_variant	0	ENSTGUP00000010746	Swi5-dependent recombination DNA repair protein 1 homolog
Chr6	CM013766.1	69679350	T	G	0.107143	0	g6685.t1	missense_variant	0	ENSMGAP00000011029	Inherit from veNOG: WD repeat domain 96
Chr6	CM013766.1	69756831	G	T	0.0357143	0	g6687.t1	missense_variant	0	ENSTGUP00000010762	Mab-21 protein
Chr6	CM013766.1	69756913	A	G	0.0357143	0	g6687.t1	missense_variant	0	ENSTGUP00000010762	Mab-21 protein
Chr6	CM013766.1	69799998	T	C	0.178571	0	g6688.t1	missense_variant	CCDC147	ENSGALP00000013696	coiled-coil domain containing 147
Chr6	CM013766.1	70167538	G	C	0.0357143	0	g6690.t1	missense_variant	SORCS3	ENSTGUP00000010825	sortilin-related VPS10 domain containing receptor 3
Chr6	CM013766.1	70243203	A	C	0.178571	0	g6690.t1	missense_variant	SORCS3	ENSTGUP00000010825	sortilin-related VPS10 domain containing receptor 3
Chr6	CM013766.1	70813470	G	C	0.0357143	0	g6691.t1	missense_variant	SORCS1	ENSTGUP00000010870	sortilin-related VPS10 domain containing receptor 1
Chr6	CM013766.1	71386241	G	T	0.0714286	0.485714	g6692.t1	missense_variant	XPNPEP1	ENSTGUP00000010891	X-prolyl aminopeptidase (aminopeptidase P) 1, soluble
Chr6	CM013766.1	71392733	G	A	0.0357143	0	g6692.t1	missense_variant	XPNPEP1	ENSTGUP00000010891	X-prolyl aminopeptidase (aminopeptidase P) 1, soluble
Chr6	CM013766.1	71526337	G	A	0.142857	0	g6693.t1	missense_variant	ADD3	ENSMGAP00000011165	adducin 3 (gamma)
Chr6	CM013766.1	71745321	G	A	0.0357143	0	g6697.t1	missense_variant	DUSP5	ENSTGUP00000010936	dual specificity phosphatase 5
Chr6	CM013766.1	71898985	A	G	0.0357143	0	g6700.t1	missense_variant	0	ENSMGAP00000011280	RRM
Chr6	CM013766.1	71912525	C	G	0.0357143	0	g6700.t1	missense_variant	0	ENSMGAP00000011280	RRM
Chr6	CM013766.1	72503834	T	C	0.142857	0.0142857	g6704.t1	missense_variant	GPAM	ENSMGAP00000011333	glycerol-3-phosphate acyltransferase, mitochondrial
Chr6	CM013766.1	72568054	C	T	0.0357143	0	g6705.t1	missense_variant	TECTB	ENSTGUP00000011067	Zona pellucida-like domain
Chr6	CM013766.1	73396209	T	G	0.0714286	0	g6710.t1	missense_variant	NRAP	ENSGALP00000014482	Nebulin-related anchoring protein
Chr6	CM013766.1	73405716	C	T	0.107143	0	g6710.t1	missense_variant	NRAP	ENSGALP00000014482	Nebulin-related anchoring protein
Chr6	CM013766.1	73672759	C	G	0.464286	0.0142857	g6715.t1	missense_variant	C10ORF118	ENSGALP00000014550	chromosome 6 open reading frame, human C10orf118
Chr6	CM013766.1	73704356	C	T	0.25	0.0142857	g6716.t1	missense_variant	0	ENSGALP00000014576	MYND finger
Chr6	CM013766.1	73708397	C	T	0.0714286	0	g6716.t1	missense_variant	0	ENSGALP00000014576	MYND finger
Chr6	CM013766.1	73708477	A	G	0.678571	0.0142857	g6716.t1	missense_variant	0	ENSGALP00000014576	MYND finger
Chr6	CM013766.1	73742055	G	T	0.0357143	0	g6717.t1	missense_variant	VWA2	ENSGALP00000014593	von Willebrand factor A domain containing 2
Chr6	CM013766.1	75029553	G	C	0.25	0	g6722.t1	missense_variant	0	ENSTGUP00000011366	Lipase
Chr6	CM013766.1	75029590	G	A	0.0357143	0	g6722.t1	missense_variant	0	ENSTGUP00000011366	Lipase
Chr6	CM013766.1	75048239	C	A	0.0357143	0	g6723.t2	missense_variant	0	ENSTGUP00000011366	Lipase
Chr6	CM013766.1	75051638	G	A	0.0357143	0	g6723.t2	missense_variant	0	ENSTGUP00000011366	Lipase
Chr6	CM013766.1	75392121	T	C	0.428571	0	g6730.t1	missense_variant	KCNK18	ENSMGAP00000011749	potassium channel subfamily K member
Chr6	CM013766.1	75458863	C	T	0.0714286	0	g6732.t1	missense_variant	PDZD8	ENSGALP00000015105	PDZ domain containing 8
Chr6	CM013766.1	75488696	A	G	0.178571	0	g6732.t1	missense_variant	PDZD8	ENSGALP00000015105	PDZ domain containing 8
Chr6	CM013766.1	76637384	T	C	0.0357143	0	g6744.t1	missense_variant	GRK5	ENSMGAP00000011865	G protein-coupled receptor kinase
Chr6	CM013766.1	76660982	C	A	0.0357143	0	g6744.t1	missense_variant	GRK5	ENSMGAP00000011865	G protein-coupled receptor kinase
Chr6	CM013766.1	76843881	T	G	0.0357143	0	g6749.t1	missense_variant	INPP5F	ENSGALP00000015359	Inositol phosphatase
Chr6	CM013766.1	76855370	T	C	0.0714286	0	g6749.t1	missense_variant	INPP5F	ENSGALP00000015359	Inositol phosphatase
Chr6	CM013766.1	76895654	G	C	0.107143	0.457143	g6751.t1	missense_variant	SEC23IP	ENSMGAP00000011955	SEC23 interacting protein
Chr6	CM013766.1	77840065	A	G	0.0357143	0	g6756.t1	missense_variant	0	ENSOANP00000032223	0
Chr6	CM013766.1	77841389	A	G	0.214286	0	g6756.t1	missense_variant	0	ENSOANP00000032223	0
Chr6	CM013766.1	77841875	T	C	0.214286	0	g6756.t1	missense_variant	0	ENSOANP00000032223	0
Chr6	CM013766.1	77841919	A	T	0.0714286	0	g6756.t1	missense_variant	0	ENSOANP00000032223	0
Chr6	CM013766.1	77901389	G	A	0.714286	0.228571	g6757.t1	missense_variant	0	ENSMGAP00000012055	Transforming acidic coiled-coil-containing protein (TACC)
Chr6	CM013766.1	78129375	G	T	0.0357143	0	g6760.t1	missense_variant	DMBT1	ENSPSIP00000012960	scavenger receptor cysteine rich domain containing, group B (4 domains)
Chr6	CM013766.1	78215499	G	C	0.214286	0	g6763.t1	missense_variant	0	ENSGALP00000015636	disintegrin and metalloproteinase domain-containing protein 9-like
Chr6	CM013766.1	78222454	G	A	0.142857	0.271429	g6763.t1	missense_variant	0	ENSGALP00000015636	disintegrin and metalloproteinase domain-containing protein 9-like
Chr6	CM013766.1	78572142	G	T	0.0357143	0	g6769.t1	missense_variant	GPR26	ENSGALP00000015746	G protein-coupled glucose receptor regulating Gpa2
Chr6	CM013766.1	78572729	G	A	0.0357143	0	g6769.t1	missense_variant	GPR26	ENSGALP00000015746	G protein-coupled glucose receptor regulating Gpa2
Chr6	CM013766.1	78585298	A	C	0.0357143	0	g6769.t1	missense_variant	GPR26	ENSGALP00000015746	G protein-coupled glucose receptor regulating Gpa2
Chr6	CM013766.1	79279348	T	C	0.0357143	0	g6778.t1	missense_variant	CTBP2	ENSLACP00000013477	C-terminal binding protein
Chr6	CM013766.1	80063510	G	A	0.0714286	0	g6783.t2	missense_variant	0	ENSTGUP00000011890	Variant SH3 domain
Chr6	CM013766.1	80595888	A	G	0.178571	0	g6791.t1	missense_variant	MKI67	ENSMGAP00000012401	antigen identified by monoclonal antibody Ki-67
Chr6	CM013766.1	81602094	G	A	0.107143	0	g6793.t1	missense_variant	EBF3	ENSSTOP00000005478	factor 3
Chr6	CM013766.1	83061466	G	A	0.0357143	0	g6807.t1	missense_variant	TTC40	ENSPSIP00000009471	tetratricopeptide repeat domain 40
Chr7	CM013767.1	991108	G	T	0.0357143	0	g6814.t1	missense_variant	REPS1	ENSACAP00000004900	RALBP1 associated Eps domain containing 1
Chr7	CM013767.1	1195772	A	G	0.0714286	0	g6818.t1	missense_variant	0	ENSMGAP00000013685	Inherit from veNOG: NHS-like 1
Chr7	CM013767.1	1196455	A	G	0.0357143	0	g6818.t1	missense_variant&splice_region_variant	0	ENSMGAP00000013685	Inherit from veNOG: NHS-like 1
Chr7	CM013767.1	1197101	C	G	0.142857	0	g6818.t1	missense_variant	0	ENSMGAP00000013685	Inherit from veNOG: NHS-like 1
Chr7	CM013767.1	1197478	A	G	0.0357143	0	g6818.t1	missense_variant	0	ENSMGAP00000013685	Inherit from veNOG: NHS-like 1
Chr7	CM013767.1	1242222	T	C	0.0357143	0	g6820.t1	missense_variant	KIAA1244	ENSTGUP00000011242	Domain of unknown function (DUF1981)
Chr7	CM013767.1	1306102	T	G	0.0357143	0	g6820.t1	missense_variant	KIAA1244	ENSTGUP00000011242	Domain of unknown function (DUF1981)
Chr7	CM013767.1	1364918	C	G	0.142857	0	g6822.t1	missense_variant	0	ENSGALP00000022438	apoptosis effector
Chr7	CM013767.1	2108487	C	T	0.0357143	0	g6831.t3	missense_variant	BCLAF1	ENSTGUP00000011175	bcl-2-associated transcription factor
Chr7	CM013767.1	3496876	G	T	0.142857	0.0571429	g6832.t1	missense_variant	0	ENSTGUP00000011856	Pfam:Wos2
Chr7	CM013767.1	4039761	A	G	0.714286	0.828571	g6837.t1	missense_variant	SLC2A12	ENSGALP00000022613	Solute carrier family 2, facilitated glucose transporter member
Chr7	CM013767.1	4626252	C	T	0.0357143	0	g6843.t1	missense_variant	0	ENSMGAP00000013859	Carbon-nitrogen hydrolase
Chr7	CM013767.1	4698355	A	T	0.785714	0.285714	g6845.t1	missense_variant	STX7	ENSTGUP00000011967	SynN
Chr7	CM013767.1	4737107	C	G	0.0714286	0	g6846.t1	missense_variant	MOXD1	ENSTGUP00000011978	Copper type II ascorbate-dependent monooxygenase, N-terminal domain
Chr7	CM013767.1	4980652	A	G	0.0714286	0	g6847.t1	missense_variant	CTGF	ENSTGUP00000011980	Connective tissue growth factor
Chr7	CM013767.1	4981226	A	G	0.142857	0	g6847.t1	missense_variant	CTGF	ENSTGUP00000011980	Connective tissue growth factor
Chr7	CM013767.1	5117161	C	G	0.178571	0	g6850.t1	missense_variant	MED23	ENSTGUP00000012034	mediator complex subunit 23
Chr7	CM013767.1	5146055	A	G	0.0714286	0	g6850.t1	missense_variant	MED23	ENSTGUP00000012034	mediator complex subunit 23
Chr7	CM013767.1	5401251	C	G	0.107143	0	g6852.t1	missense_variant	EPB41L2	ENSTGUP00000012056	erythrocyte membrane protein band 4.1-like 2
Chr7	CM013767.1	5403011	C	T	0.821429	0.328571	g6852.t1	missense_variant	EPB41L2	ENSTGUP00000012056	erythrocyte membrane protein band 4.1-like 2
Chr7	CM013767.1	5437486	A	G	0.214286	0	g6852.t1	missense_variant	EPB41L2	ENSTGUP00000012056	erythrocyte membrane protein band 4.1-like 2
Chr7	CM013767.1	5451144	C	G	0.0357143	0	g6852.t1	missense_variant	EPB41L2	ENSTGUP00000012056	erythrocyte membrane protein band 4.1-like 2
Chr7	CM013767.1	5451200	T	C	0.0357143	0	g6852.t1	missense_variant	EPB41L2	ENSTGUP00000012056	erythrocyte membrane protein band 4.1-like 2
Chr7	CM013767.1	5752207	A	G	0.428571	0.8	g6855.t1	missense_variant	0	ENSTGUP00000012073	Zinc finger, C2HC type
Chr7	CM013767.1	6086219	T	C	0.142857	0	g6861.t1	missense_variant	0	ENSGALP00000022664	laminin, alpha
Chr7	CM013767.1	6107060	G	A	0	0.185714	g6861.t1	missense_variant	0	ENSGALP00000022664	laminin, alpha
Chr7	CM013767.1	6107067	G	A	0.0357143	0	g6861.t1	missense_variant	0	ENSGALP00000022664	laminin, alpha
Chr7	CM013767.1	6107070	G	A	0.464286	0	g6861.t1	missense_variant	0	ENSGALP00000022664	laminin, alpha
Chr7	CM013767.1	6788314	A	T	0.0357143	0	g6867.t1	missense_variant	PTPRK	ENSTGUP00000012110	protein tyrosine phosphatase, receptor type, K
Chr7	CM013767.1	6928487	T	C	0.357143	0	g6868.t1	missense_variant	THEMIS	ENSMGAP00000013993	thymocyte selection associated
Chr7	CM013767.1	7059672	G	T	0.0357143	0	g6872.t1	missense_variant	0	ENSTGUP00000018134	Inherit from veNOG: kiaa0408
Chr7	CM013767.1	7217144	C	T	0.0357143	0	g6874.t1	missense_variant	0	ENSMGAP00000014005	FU
Chr7	CM013767.1	9342112	G	A	0.0357143	0	g6885.t1	missense_variant	SERINC1	ENSTGUP00000012194	serine incorporator
Chr7	CM013767.1	9904616	A	G	0.535714	0.728571	g6888.t1	missense_variant	0	ENSTGUP00000012218	chromosome 3 open reading frame, human C6orf170
Chr7	CM013767.1	10832272	A	G	0.178571	0.0285714	g6892.t1	missense_variant	MCM9	ENSGALP00000023968	minichromosome maintenance complex component 9
Chr7	CM013767.1	10844609	A	G	0.285714	0	g6892.t2	missense_variant	MCM9	ENSTGUP00000012235	minichromosome maintenance complex component 9
Chr7	CM013767.1	11462263	G	A	0.428571	0	g6898.t1	missense_variant	GOPC	ENSTGUP00000012263	golgi-associated PDZ and coiled-coil motif containing
Chr7	CM013767.1	11853033	G	T	0.0357143	0	g6907.t1	missense_variant	FAM26D	ENSMGAP00000014136	family with sequence similarity 26, member D
Chr7	CM013767.1	11873388	G	A	0.25	0	g6909.t1	missense_variant	FAM26E	ENSTGUP00000012301	family with sequence similarity 26, member E
Chr7	CM013767.1	12049323	A	C	0.0714286	0	g6913.t1	missense_variant	COL10A1	ENSTGUP00000012316	C1Q
Chr7	CM013767.1	12879205	T	A	0.0714286	0	g6915.t1	missense_variant	HS3ST5	ENSTGUP00000012322	heparan sulfate (glucosamine) 3-O-sulfotransferase
Chr7	CM013767.1	13932289	G	A	0.214286	0.714286	g6918.t1	missense_variant	LAMA4	ENSPSIP00000004360	Laminin, alpha 4
Chr7	CM013767.1	14186434	C	G	0.0357143	0	g6921.t1	missense_variant	TRAF3IP2	ENSMGAP00000014180	SEFIR domain
Chr7	CM013767.1	14312354	C	T	0.107143	0	g6923.t1	missense_variant	REV3L	ENSGALP00000024199	REV3-like, polymerase (DNA directed), zeta, catalytic subunit
Chr7	CM013767.1	14312841	A	G	0.0357143	0	g6923.t1	missense_variant	REV3L	ENSGALP00000024199	REV3-like, polymerase (DNA directed), zeta, catalytic subunit
Chr7	CM013767.1	14315780	A	G	0.0357143	0	g6923.t1	missense_variant	REV3L	ENSGALP00000024199	REV3-like, polymerase (DNA directed), zeta, catalytic subunit
Chr7	CM013767.1	14480493	T	C	0.0714286	0	g6928.t1	missense_variant	0	ENSTGUP00000012398	ribosome production factor 2 homolog
Chr7	CM013767.1	14776460	G	A	0.214286	0	g6932.t1	missense_variant	DDO	ENSTGUP00000012428	FAD dependent oxidoreductase
Chr7	CM013767.1	14818639	C	A	0.107143	0	g6933.t1	missense_variant	0	ENSTGUP00000012429	Inherit from veNOG: methyltransferase like 24
Chr7	CM013767.1	15145779	C	G	0.142857	0	g6938.t1	missense_variant	AKD1	ENSPSIP00000010687	adenylate kinase domain containing 1
Chr7	CM013767.1	15410749	G	A	0.107143	0	g6943.t1	missense_variant	0	ENSGALP00000024631	armadillo repeat containing 2
Chr7	CM013767.1	15898504	C	T	0.142857	0	g6952.t1	missense_variant	SEC63	ENSGALP00000024664	SEC63 homolog
Chr7	CM013767.1	15999669	A	T	0.107143	0	g6953.t1	missense_variant	SCML4	ENSTGUP00000012528	sex comb on midleg-like
Chr7	CM013767.1	16532038	C	T	0.0357143	0	g6959.t1	missense_variant	0	ENSPSIP00000002773	0
Chr7	CM013767.1	16532306	C	T	0.0714286	0	g6959.t1	missense_variant	0	ENSPSIP00000002773	0
Chr7	CM013767.1	16539146	T	C	0.0714286	0	g6959.t1	missense_variant	0	ENSPSIP00000002773	0
Chr7	CM013767.1	17187529	G	A	0.214286	0	g6962.t1	missense_variant	PREP	ENSGALP00000024803	Prolyl oligopeptidase, N-terminal beta-propeller domain
Chr7	CM013767.1	17475904	A	C	0.0357143	0	g6965.t1	missense_variant	HACE1	ENSTGUP00000012600	HECT domain and ankyrin repeat containing, E3 ubiquitin protein ligase 1
Chr7	CM013767.1	19527559	A	T	0.142857	0	g6970.t1	missense_variant	GRIK2	ENSCPOP00000001510	Ionotropic glutamate receptor. L-glutamate acts as an excitatory neurotransmitter at many synapses in the central nervous system. Binding of the excitatory neurotransmitter L- glutamate induces a conformation change, leading to the opening of the cation channel, and thereby converts the chemical signal to an electrical impulse. The receptor then desensitizes rapidly and enters a transient inactiv…
Chr7	CM013767.1	19883830	C	T	0.0357143	0	g6972.t1	missense_variant	ASCC3	ENSTGUP00000012638	activating signal cointegrator 1 complex subunit 3
Chr7	CM013767.1	20180006	G	A	0.0357143	0	g6975.t1	missense_variant	SIM1	ENSTGUP00000012641	single-minded homolog 1 (Drosophila)
Chr7	CM013767.1	20180327	T	C	0.0357143	0	g6975.t1	missense_variant	SIM1	ENSTGUP00000012641	single-minded homolog 1 (Drosophila)
Chr7	CM013767.1	23334795	G	C	0.107143	0	g6993.t1	missense_variant	EPHA7	ENSTGUP00000012719	EPH_lbd
Chr7	CM013767.1	24866447	C	T	0.0357143	0	g6997.t1	missense_variant	CASP8AP2	ENSGALP00000025124	caspase 8 associated protein 2
Chr7	CM013767.1	24867786	C	G	0.285714	0.2	g6997.t1	missense_variant	CASP8AP2	ENSGALP00000025124	caspase 8 associated protein 2
Chr7	CM013767.1	24938364	T	C	0.107143	0	g6998.t1	missense_variant	MDN1	ENSMGAP00000014417	Nuclear chaperone required for maturation and nuclear export of pre-60S ribosome subunits (By similarity)
Chr7	CM013767.1	24944687	A	G	0.0357143	0	g6998.t1	missense_variant	MDN1	ENSMGAP00000014417	Nuclear chaperone required for maturation and nuclear export of pre-60S ribosome subunits (By similarity)
Chr7	CM013767.1	24971067	G	C	0.0357143	0	g6998.t1	missense_variant	MDN1	ENSMGAP00000014417	Nuclear chaperone required for maturation and nuclear export of pre-60S ribosome subunits (By similarity)
Chr7	CM013767.1	24984087	A	G	0.428571	0	g6998.t1	missense_variant	MDN1	ENSMGAP00000014417	Nuclear chaperone required for maturation and nuclear export of pre-60S ribosome subunits (By similarity)
Chr7	CM013767.1	24992702	T	A	0.0357143	0	g7000.t1	missense_variant	ANKRD6	ENSGALP00000025385	ankyrin repeat domain 6
Chr7	CM013767.1	24996260	T	C	0.321429	0	g7000.t1	missense_variant	ANKRD6	ENSGALP00000025385	ankyrin repeat domain 6
Chr7	CM013767.1	25991135	G	A	0.107143	0.471429	g7014.t1	missense_variant	0	ENSTGUP00000012833	ZnF_C2H2
Chr7	CM013767.1	25992242	G	T	0.0357143	0	g7014.t1	missense_variant	0	ENSTGUP00000012833	ZnF_C2H2
Chr7	CM013767.1	25992587	G	T	0.0357143	0	g7014.t1	missense_variant	0	ENSTGUP00000012833	ZnF_C2H2
Chr7	CM013767.1	26770326	C	G	0.214286	0	g7023.t1	missense_variant	TBX18	ENSGALP00000036356	TBOX
Chr7	CM013767.1	27019303	A	G	0.0357143	0	g7024.t1	missense_variant	KIAA1009	ENSMGAP00000014500	Inherit from veNOG: kiaa1009
Chr7	CM013767.1	27019343	A	T	0.0357143	0	g7024.t1	missense_variant	KIAA1009	ENSMGAP00000014500	Inherit from veNOG: kiaa1009
Chr7	CM013767.1	27230058	A	G	0.0357143	0	g7028.t1	missense_variant	SNAP91	ENSGALP00000025502	synaptosomal-associated protein, 91kDa homolog (mouse)
Chr7	CM013767.1	27257312	A	G	0.0357143	0	g7028.t1	missense_variant	SNAP91	ENSGALP00000025502	synaptosomal-associated protein, 91kDa homolog (mouse)
Chr7	CM013767.1	27502853	T	G	0.0357143	0	g7031.t1	missense_variant	RWDD2A	ENSGALP00000025509	Protein of unknown function (DUF1115)
Chr7	CM013767.1	27510253	T	G	0.0357143	0	g7032.t1	missense_variant	PGM3	ENSTGUP00000012920	phosphoglucomutase 3
Chr7	CM013767.1	27536505	T	A	0.0357143	0	g7033.t1	missense_variant	DOPEY1	ENSMGAP00000014525	dopey family member 1
Chr7	CM013767.1	27543180	T	C	0.0357143	0	g7033.t1	missense_variant	DOPEY1	ENSMGAP00000014525	dopey family member 1
Chr7	CM013767.1	27546427	T	C	0.0357143	0	g7033.t1	missense_variant	DOPEY1	ENSMGAP00000014525	dopey family member 1
Chr7	CM013767.1	28831861	G	C	0.0714286	0	g7038.t1	missense_variant	0	ENSTGUP00000012945	nuclear receptor subfamily 0 group B member
Chr7	CM013767.1	28831974	A	G	0.107143	0	g7038.t1	missense_variant	0	ENSTGUP00000012945	nuclear receptor subfamily 0 group B member
Chr7	CM013767.1	29021088	T	C	0.0357143	0	g7041.t1	missense_variant	0	ENSTGUP00000012953	SH3 domain-binding glutamic acid-rich-like protein
Chr7	CM013767.1	29289540	C	T	0.107143	0	g7043.t1	missense_variant	PHIP	ENSTGUP00000012976	pleckstrin homology domain interacting protein
Chr7	CM013767.1	29289742	G	C	0.0357143	0	g7043.t1	missense_variant	PHIP	ENSTGUP00000012976	pleckstrin homology domain interacting protein
Chr7	CM013767.1	30176190	G	T	0.0357143	0	g7045.t1	missense_variant	IMPG1	ENSGALP00000025572	interphotoreceptor matrix proteoglycan 1
Chr7	CM013767.1	30193810	A	C	0.0357143	0	g7045.t1	missense_variant	IMPG1	ENSGALP00000025572	interphotoreceptor matrix proteoglycan 1
Chr7	CM013767.1	30611656	C	T	0.0357143	0	g7052.t1	missense_variant	COL12A1	ENSTGUP00000013027	collagen, type XII, alpha 1
Chr7	CM013767.1	31275991	A	G	0.214286	0	g7053.t1	missense_variant	0	ENSTGUP00000013035	Alpha-macro-globulin thiol-ester bond-forming region
Chr7	CM013767.1	31322595	C	G	0.0357143	0	g7054.t1	missense_variant	SLC17A5	ENSGALP00000025604	solute carrier family 17 (anion sugar transporter), member 5
Chr7	CM013767.1	32196777	A	G	0.0714286	0	g7063.t1	missense_variant	ASRGL1	ENSTGUP00000013083	Asparaginase
Chr7	CM013767.1	34990303	A	G	0.0357143	0	g7073.t1	missense_variant	0	ENSTGUP00000013137	Notch ligand involved in the mediation of Notch signaling (By similarity)
Chr7	CM013767.1	35832879	G	A	0.321429	0.5	g7079.t1	missense_variant	LGSN	ENSTGUP00000013162	lengsin, lens protein with glutamine synthetase domain
Chr7	CM013767.1	36992003	T	C	0.0357143	0	g7084.t1	missense_variant	ZNF451	ENSGALP00000026201	zinc finger protein 451
Chr7	CM013767.1	37024227	T	C	0.25	0	g7084.t1	missense_variant	ZNF451	ENSGALP00000026201	zinc finger protein 451
Chr7	CM013767.1	37210937	G	A	0.0357143	0	g7086.t1	missense_variant	DST	ENSGALP00000026214	GAS2
Chr7	CM013767.1	37215696	G	A	0.25	0	g7086.t1	missense_variant	DST	ENSGALP00000026214	GAS2
Chr7	CM013767.1	37231613	G	A	0.0357143	0	g7086.t1	missense_variant	DST	ENSGALP00000026214	GAS2
Chr7	CM013767.1	37235411	G	C	0.25	0.5	g7086.t1	missense_variant	DST	ENSGALP00000026214	GAS2
Chr7	CM013767.1	37252584	A	G	0.0357143	0	g7086.t1	missense_variant	DST	ENSGALP00000026214	GAS2
Chr7	CM013767.1	37256046	G	A	0.25	0.5	g7086.t1	missense_variant	DST	ENSGALP00000026214	GAS2
Chr7	CM013767.1	37274135	C	G	0.25	0.5	g7087.t1	missense_variant	DST	ENSMGAP00000014702	GAS2
Chr7	CM013767.1	37283576	A	G	0.25	0.5	g7087.t1	missense_variant	DST	ENSMGAP00000014702	GAS2
Chr7	CM013767.1	37313824	G	A	0.0714286	0	g7087.t1	missense_variant	DST	ENSMGAP00000014702	GAS2
Chr7	CM013767.1	37459723	G	A	0.0357143	0	g7088.t2	missense_variant	COL21A1	ENSTGUP00000013208	collagen, type
Chr7	CM013767.1	37596553	G	A	0.0357143	0	g7089.t1	missense_variant	BMP5	ENSGALP00000026226	bone morphogenetic protein 5
Chr7	CM013767.1	38193394	C	A	0.0357143	0	g7093.t1	missense_variant	TINAG	ENSGALP00000026245	tubulointerstitial nephritis
Chr7	CM013767.1	38193544	T	C	0.0714286	0	g7093.t1	missense_variant	TINAG	ENSGALP00000026245	tubulointerstitial nephritis
Chr7	CM013767.1	38699611	C	T	0.0357143	0	g7100.t1	missense_variant	ICK	ENSGALP00000026281	intestinal cell (MAK-like) kinase
Chr7	CM013767.1	41638168	G	A	0.0357143	0	g7110.t1	missense_variant	CLN8	ENSMGAP00000014765	ceroid-lipofuscinosis, neuronal 8 (epilepsy, progressive with mental retardation)
Chr7	CM013767.1	42302079	C	A	0.142857	0	g7112.t1	missense_variant	0	ENSTGUP00000013326	chromosome 3 open reading frame, human C8orf42
Chr7	CM013767.1	43730966	C	A	0.0357143	0	g7120.t1	missense_variant	PXDN	ENSTGUP00000013353	peroxidasin homolog
Chr7	CM013767.1	46917434	C	A	0.0357143	0	g7135.t1	missense_variant	KIDINS220	ENSTGUP00000013388	kinase D-interacting substrate, 220kDa
Chr7	CM013767.1	47549039	G	C	0.0357143	0	g7144.t1	missense_variant	KLF11	ENSMGAP00000014818	ZnF_C2H2
Chr7	CM013767.1	47899743	T	C	0.0357143	0	g7147.t1	missense_variant	ODC1	ENSTGUP00000013433	Pyridoxal-dependent decarboxylase, C-terminal sheet domain
Chr7	CM013767.1	49080629	A	G	0.0357143	0	g7159.t1	missense_variant	TRIB2	ENSGALP00000036105	tribbles homolog 2 (Drosophila)
Chr7	CM013767.1	50180732	G	A	0.0357143	0	g7161.t1	missense_variant	NBAS	ENSTGUP00000013485	Secretory pathway protein Sec39
Chr7	CM013767.1	51585517	A	C	0.0357143	0	g7167.t1	missense_variant	SMC6	ENSGALP00000026518	structural maintenance of chromosomes 6
Chr7	CM013767.1	51587279	T	A	0.0357143	0	g7167.t1	missense_variant	SMC6	ENSGALP00000026518	structural maintenance of chromosomes 6
Chr7	CM013767.1	51595782	T	C	0.0714286	0	g7167.t1	missense_variant	SMC6	ENSGALP00000026518	structural maintenance of chromosomes 6
Chr7	CM013767.1	51649477	C	G	0.0357143	0	g7169.t1	missense_variant	MSGN1	ENSGALP00000026522	Helix-loop-helix DNA-binding domain
Chr7	CM013767.1	51706916	A	G	0.0357143	0	g7171.t1	missense_variant	KCNS3	ENSGALP00000026523	potassium voltage-gated channel, delayed-rectifier, subfamily S, member 3
Chr7	CM013767.1	53166830	G	C	0.0357143	0	g7181.t1	missense_variant	0	ENSMGAP00000014855	B(0, )-type amino acid transporter 1-like
Chr7	CM013767.1	53484686	C	T	0.0714286	0	g7186.t1	missense_variant	0	ENSTGUP00000013557	chromosome 3 open reading frame, human C2orf43
Chr7	CM013767.1	53756626	T	G	0.107143	0.0571429	g7187.t1	missense_variant	0	ENSMGAP00000014861	Domain of Unknown Function (DUF1081)
Chr7	CM013767.1	53762720	C	A	0.0714286	0	g7187.t1	missense_variant	0	ENSMGAP00000014861	Domain of Unknown Function (DUF1081)
Chr7	CM013767.1	53763285	A	G	0.107143	0	g7187.t1	missense_variant	0	ENSMGAP00000014861	Domain of Unknown Function (DUF1081)
Chr7	CM013767.1	53765214	A	G	0.0714286	0	g7187.t1	missense_variant	0	ENSMGAP00000014861	Domain of Unknown Function (DUF1081)
Chr7	CM013767.1	53767465	T	C	0.0357143	0	g7187.t1	missense_variant	0	ENSMGAP00000014861	Domain of Unknown Function (DUF1081)
Chr7	CM013767.1	53767937	A	C	0.0714286	0	g7187.t1	missense_variant	0	ENSMGAP00000014861	Domain of Unknown Function (DUF1081)
Chr7	CM013767.1	53782095	C	T	0.0714286	0	g7187.t1	missense_variant	0	ENSMGAP00000014861	Domain of Unknown Function (DUF1081)
Chr7	CM013767.1	53782107	G	A	0	0.0285714	g7187.t1	missense_variant	0	ENSMGAP00000014861	Domain of Unknown Function (DUF1081)
Chr7	CM013767.1	53843637	A	G	0.0714286	0	g7188.t1	missense_variant	0	ENSGALP00000036063	Tudor domain
Chr7	CM013767.1	53844335	G	C	0.214286	0	g7188.t1	missense_variant	0	ENSGALP00000036063	Tudor domain
Chr7	CM013767.1	55938025	G	A	0.0357143	0	g7198.t1	missense_variant	ITSN2	ENSTGUP00000013590	intersectin 2
Chr7	CM013767.1	57102624	G	T	0.214286	0.0571429	g7210.t1	missense_variant	0	ENSTGUP00000013609	SEA domain
Chr7	CM013767.1	57111113	G	A	0.0357143	0	g7210.t1	missense_variant	0	ENSTGUP00000013609	SEA domain
Chr7	CM013767.1	57112931	T	C	0.0357143	0	g7210.t1	missense_variant	0	ENSTGUP00000013609	SEA domain
Chr7	CM013767.1	57130076	T	C	0.214286	0.0571429	g7211.t1	missense_variant	MEP1A	ENSLAFP00000007803	meprin A, alpha (PABA peptide hydrolase)
Chr7	CM013767.1	57217450	G	A	0.0357143	0	g7216.t1	missense_variant	0	ENSTGUP00000013634	Cytochrome P450
Chr7	CM013767.1	57332725	G	A	0.0357143	0	g7218.t1	missense_variant	ENPP5	ENSPSIP00000016810	ectonucleotide pyrophosphatase phosphodiesterase 5
Chr7	CM013767.1	58232078	T	G	0.0357143	0	g7224.t1	missense_variant	CDC5L	ENSMGAP00000015085	cell division cycle 5-like
Chr7	CM013767.1	59383885	C	G	0.0357143	0	g7236.t1	missense_variant	PKHD1	ENSMGAP00000015063	polycystic kidney and hepatic disease 1 (autosomal recessive)
Chr7	CM013767.1	59642379	A	G	0.892857	0.414286	g7243.t2	missense_variant	EFHC1	ENSMGAP00000015047	EF-hand domain (C-terminal) containing 1
Chr7	CM013767.1	59822571	G	A	0.0357143	0	g7247.t1	missense_variant	CTSB	ENSMGAP00000015037	Cathepsin B-like
Chr7	CM013767.1	59950578	C	G	0.0357143	0	g7251.t1	missense_variant	BLK	ENSGALP00000026839	TyrKc
Chr7	CM013767.1	60046637	C	G	0.0357143	0	g7253.t1	missense_variant	TDH	ENSMGAP00000015022	RmlD substrate binding domain
Chr7	CM013767.1	60078520	A	G	0.214286	0.0571429	g7254.t1	missense_variant	MTMR9	ENSACAP00000010875	Myotubularin related protein 9
Chr7	CM013767.1	60096757	C	T	0	0.2	g7254.t1	missense_variant	MTMR9	ENSACAP00000010875	Myotubularin related protein 9
Chr7	CM013767.1	60530659	A	C	0.214286	0	g7260.t1	missense_variant	RP1L1	ENSMGAP00000015014	retinitis pigmentosa 1-like 1
Chr7	CM013767.1	61057618	C	T	0.0714286	0	g7263.t1	missense_variant	KIF13B	ENSPSIP00000017557	Kinesin family member
Chr7	CM013767.1	61058664	C	G	0.142857	0	g7263.t1	missense_variant	KIF13B	ENSPSIP00000017557	Kinesin family member
Chr7	CM013767.1	61067394	T	C	0.0357143	0	g7263.t1	missense_variant	KIF13B	ENSPSIP00000017557	Kinesin family member
Chr7	CM013767.1	61293276	A	G	0.0357143	0	g7265.t1	missense_variant	INTS9	ENSGALP00000026797	integrator complex subunit
Chr7	CM013767.1	61715788	C	T	0.0357143	0	g7271.t1	missense_variant	0	ENSMGAP00000014976	Serine threonine-protein kinase
Chr7	CM013767.1	62190265	A	G	0.0357143	0	g7289.t1	missense_variant	PTK2B	ENSPSIP00000013752	Protein tyrosine kinase 2
Chr7	CM013767.1	62346825	G	A	0.464286	0.0571429	g7298.t1	missense_variant	CLU	ENSGALP00000035990	Functions as extracellular chaperone that prevents aggregation of nonnative proteins. Prevents stress-induced aggregation of blood plasma proteins. Inhibits formation of amyloid fibrils by APP, APOC2, B2M, CALCA, CSN3, SNCA and aggregation-prone LYZ variants (in vitro). Does not require ATP. Maintains partially unfolded proteins in a state appropriate for subsequent refolding by other chaperones,…
Chr7	CM013767.1	62523243	G	A	0.0357143	0	g7302.t1	missense_variant	OTOF	ENSXETP00000007211	fer-1-like 6 (C. elegans)
Chr7	CM013767.1	62523280	T	C	0.142857	0.228571	g7302.t1	missense_variant	OTOF	ENSXETP00000007211	fer-1-like 6 (C. elegans)
Chr7	CM013767.1	62591177	G	A	0.0357143	0	g7307.t1	missense_variant	0	ENSMGAP00000016592	very large
Chr7	CM013767.1	62611147	C	A	0.642857	0.0571429	g7308.t1	missense_variant	HADHB	ENSMGAP00000014914	hydroxyacyl-CoA dehydrogenase 3-ketoacyl-CoA thiolase enoyl-CoA hydratase (trifunctional protein), beta subunit
Chr7	CM013767.1	63223898	G	T	0	0.0285714	g7326.t1	missense_variant	TMEM214	ENSBTAP00000023162	Transmembrane protein 214
Chr7	CM013767.1	63287052	C	T	0.0357143	0	g7332.t1	missense_variant	0	ENSMGAP00000014884	CPSase_L_D3
Chr7	CM013767.1	63407771	T	C	0.0357143	0	g7340.t1	missense_variant	IFT172	ENSPTRP00000020219	intraflagellar transport 172 homolog (Chlamydomonas)
Chr7	CM013767.1	63419047	C	T	0.25	0.228571	g7340.t1	missense_variant	IFT172	ENSPTRP00000020219	intraflagellar transport 172 homolog (Chlamydomonas)
Chr7	CM013767.1	63835193	A	T	0.0357143	0	g7355.t1	missense_variant	0	ENSTGUP00000002196	Guanylate-binding protein, C-terminal domain
Chr7	CM013767.1	63857077	C	G	0.0714286	0	g7355.t1	missense_variant	0	ENSTGUP00000002196	Guanylate-binding protein, C-terminal domain
Chr7	CM013767.1	64265258	A	G	0.0357143	0	g7362.t1	missense_variant	MAL	ENSMGAP00000007288	mal, T-cell differentiation protein
Chr7	CM013767.1	64268788	G	A	0.0357143	0	g7362.t1	missense_variant	MAL	ENSMGAP00000007288	mal, T-cell differentiation protein
Chr7	CM013767.1	64297539	G	A	0.0357143	0	g7363.t1	missense_variant	THUMPD2	ENSMGAP00000007751	THUMP domain containing 2
Chr7	CM013767.1	64319884	T	C	0.0357143	0	g7364.t1	missense_variant	GPCPD1	ENSGALP00000014847	glycerophosphocholine phosphodiesterase GDE1 homolog (S. cerevisiae)
Chr7	CM013767.1	64482089	C	G	0.0714286	0	g7368.t1	missense_variant	MCM8	ENSXETP00000060047	Minichromosome maintenance complex component 8
Chr7	CM013767.1	64636387	T	C	0.0357143	0	g7371.t1	missense_variant	0	ENSGALP00000014496	Calcium-binding EGF domain
Chr7	CM013767.1	65216864	C	G	0.0357143	0	g7379.t1	missense_variant	VPS54	ENSMGAP00000004652	vacuolar protein sorting 54 homolog (S. cerevisiae)
Chr7	CM013767.1	65360831	T	C	0.0714286	0.0857143	g7381.t1	missense_variant	0	ENSLACP00000018814	0
Chr7	CM013767.1	65439863	A	G	0.0357143	0	g7383.t1	missense_variant	AFTPH	ENSMGAP00000004551	Inherit from veNOG: aftiphilin
Chr7	CM013767.1	65499643	C	T	0.0714286	0	g7384.t1	missense_variant	SERTAD2	ENSTGUP00000015809	SERTA domain-containing protein
Chr7	CM013767.1	65800017	C	G	0.107143	0	g7390.t1	missense_variant	SPRED2	ENSTGUP00000002417	sprouty-related, EVH1
Chr7	CM013767.1	67119237	T	G	0.142857	0	g7396.t1	missense_variant	PNO1	ENSTGUP00000002440	partner of NOB1 homolog (S. cerevisiae)
Chr7	CM013767.1	67436691	G	A	0.0357143	0	g7404.t1	missense_variant	BFSP1	ENSTGUP00000002467	beaded filament structural protein 1, filensin
Chr7	CM013767.1	67436736	C	T	0.178571	0	g7404.t1	missense_variant	BFSP1	ENSTGUP00000002467	beaded filament structural protein 1, filensin
Chr7	CM013767.1	67440520	A	G	0.178571	0	g7404.t1	missense_variant	BFSP1	ENSTGUP00000002467	beaded filament structural protein 1, filensin
Chr7	CM013767.1	67443231	T	C	0.0714286	0	g7404.t1	missense_variant	BFSP1	ENSTGUP00000002467	beaded filament structural protein 1, filensin
Chr7	CM013767.1	68870229	G	T	0.0714286	0	g7413.t1	missense_variant	ESF1	ENSTGUP00000002521	ESF1, nucleolar pre-rRNA processing protein, homolog (S. cerevisiae)
Chr7	CM013767.1	68870242	G	A	0.285714	0.0142857	g7413.t1	missense_variant	ESF1	ENSTGUP00000002521	ESF1, nucleolar pre-rRNA processing protein, homolog (S. cerevisiae)
Chr7	CM013767.1	68872213	G	C	0.285714	0.0142857	g7413.t1	missense_variant	ESF1	ENSTGUP00000002521	ESF1, nucleolar pre-rRNA processing protein, homolog (S. cerevisiae)
Chr7	CM013767.1	69892423	T	C	0.178571	0	g7420.t1	missense_variant	SLX4IP	ENSGALP00000014652	Inherit from veNOG: SLX4 interacting protein
Chr7	CM013767.1	69973351	T	C	0.0357143	0	g7421.t1	missense_variant	MKKS	ENSTGUP00000006293	McKusick-Kaufman syndrome
Chr7	CM013767.1	71730060	G	C	0.0357143	0	g7433.t1	missense_variant	FERMT1	ENSMGAP00000006602	fermitin family member 1
Chr7	CM013767.1	71780395	G	C	0.0714286	0	g7434.t1	missense_variant	CCT4	ENSGALP00000014308	chaperonin containing TCP1, subunit 4 (delta)
Chr7	CM013767.1	71780861	G	A	0.75	0.4	g7434.t1	missense_variant	CCT4	ENSGALP00000014308	chaperonin containing TCP1, subunit 4 (delta)
Chr7	CM013767.1	71781014	C	T	0.0357143	0	g7434.t1	missense_variant	CCT4	ENSGALP00000014308	chaperonin containing TCP1, subunit 4 (delta)
Chr7	CM013767.1	71991484	G	A	0.0357143	0	g7436.t1	missense_variant	USP34	ENSTGUP00000006852	ubiquitin specific peptidase 34
Chr7	CM013767.1	72086299	C	G	0.0357143	0	g7438.t1	missense_variant	0	ENSOANP00000019643	Cadherin domain
Chr7	CM013767.1	72097011	T	G	0.0357143	0	g7438.t1	missense_variant	0	ENSOANP00000019643	Cadherin domain
Chr7	CM013767.1	73391352	C	T	0.0357143	0	g7445.t1	missense_variant	FANCL	ENSTGUP00000007024	WD-repeat region
Chr7	CM013767.1	74324478	G	A	0.642857	0.0857143	g7452.t1	missense_variant	CCDC88A	ENSTGUP00000007259	coiled-coil domain containing 88A
Chr7	CM013767.1	74345626	A	G	0.0357143	0	g7454.t1	missense_variant	MTIF2	ENSTGUP00000007285	Translation initiation factor IF-2
Chr7	CM013767.1	74426821	C	T	0.0357143	0	g7456.t1	missense_variant	0	ENSMGAP00000001912	Reticulon
Chr7	CM013767.1	74427102	A	G	0.464286	0	g7456.t1	missense_variant	0	ENSMGAP00000001912	Reticulon
Chr7	CM013767.1	74494621	T	A	0.0357143	0	g7457.t1	missense_variant	EML6	ENSTGUP00000007385	echinoderm microtubule associated protein like 6
Chr7	CM013767.1	74603807	T	C	0.0357143	0	g7458.t1	missense_variant	SPTBN1	ENSMGAP00000002060	CAMSAP CH domain
Chr7	CM013767.1	74625289	T	G	0.0357143	0	g7459.t1	missense_variant	SPTBN1	ENSGALP00000013240	CAMSAP CH domain
Chr7	CM013767.1	74883966	C	T	0.0357143	0	g7461.t1	missense_variant	PSME4	ENSGALP00000013250	proteasome (prosome, macropain) activator subunit 4
Chr7	CM013767.1	74883978	A	G	0.0357143	0	g7461.t1	missense_variant	PSME4	ENSGALP00000013250	proteasome (prosome, macropain) activator subunit 4
Chr7	CM013767.1	74891816	T	A	0.0357143	0	g7461.t1	missense_variant	PSME4	ENSGALP00000013250	proteasome (prosome, macropain) activator subunit 4
Chr7	CM013767.1	74983222	C	T	0.0714286	0	g7467.t1	missense_variant	0	ENSMGAP00000002424	SH3 domain
Chr7	CM013767.1	74985814	T	C	0.142857	0	g7467.t1	missense_variant	0	ENSMGAP00000002424	SH3 domain
Chr7	CM013767.1	75020207	C	T	0.0357143	0	g7469.t1	missense_variant	BUB1	ENSGALP00000013385	budding uninhibited by benzimidazoles 1 homolog (yeast)
Chr7	CM013767.1	75023363	A	G	0.214286	0	g7469.t1	missense_variant	BUB1	ENSGALP00000013385	budding uninhibited by benzimidazoles 1 homolog (yeast)
Chr7	CM013767.1	75072238	C	G	0.25	0	g7470.t1	missense_variant	0	ENSPSIP00000016374	Inherit from opiNOG: Anaphase promoting complex subunit 1
Chr7	CM013767.1	75086572	G	T	0.0357143	0	g7470.t1	missense_variant	0	ENSPSIP00000016374	Inherit from opiNOG: Anaphase promoting complex subunit 1
Chr7	CM013767.1	75116134	G	A	0.0714286	0	g7471.t1	missense_variant	MERTK	ENSMGAP00000002654	TyrKc
Chr7	CM013767.1	75122771	G	A	0.0357143	0	g7471.t1	missense_variant	MERTK	ENSMGAP00000002654	TyrKc
Chr7	CM013767.1	75122886	A	G	0.0357143	0	g7471.t1	missense_variant	MERTK	ENSMGAP00000002654	TyrKc
Chr7	CM013767.1	75129926	T	G	0.0357143	0	g7471.t1	missense_variant	MERTK	ENSMGAP00000002654	TyrKc
Chr7	CM013767.1	75203622	C	G	0.0357143	0	g7475.t1	missense_variant	GZF1	ENSPSIP00000016225	GDNF-inducible zinc finger protein 1
Chr7	CM013767.1	75602271	G	A	0.0357143	0	g7487.t1	missense_variant	XRN2	ENSMGAP00000002959	5'-3' exoribonuclease
Chr7	CM013767.1	75785219	A	G	0.0357143	0	g7490.t1	missense_variant	RALGAPA2	ENSMGAP00000003087	Ral GTPase activating protein, alpha subunit 2 (catalytic)
Chr7	CM013767.1	75786016	A	G	0.0357143	0	g7490.t1	missense_variant	RALGAPA2	ENSMGAP00000003087	Ral GTPase activating protein, alpha subunit 2 (catalytic)
Chr7	CM013767.1	75836253	C	T	0.0357143	0	g7490.t1	missense_variant	RALGAPA2	ENSMGAP00000003087	Ral GTPase activating protein, alpha subunit 2 (catalytic)
Chr7	CM013767.1	75841162	C	G	0.107143	0	g7490.t1	missense_variant	RALGAPA2	ENSMGAP00000003087	Ral GTPase activating protein, alpha subunit 2 (catalytic)
Chr7	CM013767.1	75932717	T	C	0.142857	0.371429	g7491.t1	missense_variant	0	ENSMGAP00000003144	chromosome 3 open reading frame, human C20orf26
Chr8	CM013768.1	54387	A	G	0.0357143	0	g7500.t1	missense_variant	DCTN1	ENSACAP00000005639	dynactin
Chr8	CM013768.1	210864	G	T	0.0357143	0	g7511.t1	missense_variant	0	ENSTGUP00000016686	Immunoglobulin domain
Chr8	CM013768.1	351506	A	C	0.428571	0.257143	g7515.t1	missense_variant	ZNF638	ENSGALP00000000215	zinc finger protein 638
Chr8	CM013768.1	368175	A	G	0.321429	0.0142857	g7515.t1	missense_variant	ZNF638	ENSGALP00000000215	zinc finger protein 638
Chr8	CM013768.1	368264	A	T	0.0357143	0	g7515.t1	missense_variant	ZNF638	ENSGALP00000000215	zinc finger protein 638
Chr8	CM013768.1	368301	T	C	0.285714	0.0142857	g7515.t1	missense_variant	ZNF638	ENSGALP00000000215	zinc finger protein 638
Chr8	CM013768.1	369692	A	G	0.0357143	0	g7515.t1	missense_variant	ZNF638	ENSGALP00000000215	zinc finger protein 638
Chr8	CM013768.1	678233	A	G	0.0357143	0	g7517.t1	missense_variant
Chr8	CM013768.1	1345316	T	C	0.0714286	0	g7523.t1	missense_variant	SPR	ENSMGAP00000014069	sepiapterin reductase (7,8-dihydrobiopterin NADP oxidoreductase)
Chr8	CM013768.1	1363899	T	C	0.0357143	0	g7524.t1	missense_variant	EMX1	ENSGALP00000025888	empty spiracles homeobox 1
Chr8	CM013768.1	1433674	C	T	0.25	0	g7525.t1	missense_variant	SFXN5	ENSGALP00000025887	Tricarboxylate carrier
Chr8	CM013768.1	1504482	C	T	0.0357143	0	g7526.t1	missense_variant	RAB11FIP5	ENSMGAP00000014046	RAB11 family interacting protein 5 (class I)
Chr8	CM013768.1	1534739	G	A	0.0357143	0	g7528.t1	missense_variant	NOTO	ENSGALP00000017209	notochord homeobox
Chr8	CM013768.1	1534743	A	G	0.0357143	0	g7528.t1	missense_variant	NOTO	ENSGALP00000017209	notochord homeobox
Chr8	CM013768.1	1556425	C	T	0.0357143	0	g7529.t1	missense_variant	SMYD5	ENSTGUP00000015784	SET and MYND domain-containing protein
Chr8	CM013768.1	1660152	T	C	0.357143	0	g7534.t1	missense_variant	ADAM33	ENSMGAP00000014031	ADAM metallopeptidase domain
Chr8	CM013768.1	1660549	A	G	0.357143	0	g7534.t1	missense_variant	ADAM33	ENSMGAP00000014031	ADAM metallopeptidase domain
Chr8	CM013768.1	1663459	G	A	0.178571	0	g7534.t1	missense_variant	ADAM33	ENSMGAP00000014031	ADAM metallopeptidase domain
Chr8	CM013768.1	1666752	G	A	0.0357143	0	g7534.t1	missense_variant	ADAM33	ENSMGAP00000014031	ADAM metallopeptidase domain
Chr8	CM013768.1	1674975	T	A	0.0357143	0	g7534.t1	missense_variant	ADAM33	ENSMGAP00000014031	ADAM metallopeptidase domain
Chr8	CM013768.1	1675370	A	T	0.285714	0.714286	g7534.t1	missense_variant	ADAM33	ENSMGAP00000014031	ADAM metallopeptidase domain
Chr8	CM013768.1	1675644	C	T	0.0357143	0	g7534.t1	missense_variant	ADAM33	ENSMGAP00000014031	ADAM metallopeptidase domain
Chr8	CM013768.1	1683368	T	C	0.0714286	0	g7534.t1	missense_variant	ADAM33	ENSMGAP00000014031	ADAM metallopeptidase domain
Chr8	CM013768.1	1716431	G	A	0.392857	0	g7534.t1	missense_variant	ADAM33	ENSMGAP00000014031	ADAM metallopeptidase domain
Chr8	CM013768.1	2275692	C	A	0.107143	0	g7537.t1	missense_variant	C20ORF194	ENSGALP00000025771	chromosome 4 open reading frame, human C20orf194
Chr8	CM013768.1	2759068	G	A	0.0714286	0	g7542.t1	missense_variant	0	ENSGALP00000025734	Fez1
Chr8	CM013768.1	2788402	A	G	0.0714286	0	g7544.t1	missense_variant	UBOX5	ENSGALP00000025737	U-box domain containing 5
Chr8	CM013768.1	2821521	A	G	0.107143	0	g7546.t1	missense_variant	PTPRA	ENSTGUP00000011308	protein tyrosine phosphatase, receptor type, A
Chr8	CM013768.1	2950461	A	G	0.642857	0.714286	g7548.t1	missense_variant	PANK2	ENSTGUP00000011287	Fumble
Chr8	CM013768.1	3097146	A	G	0.0357143	0	g7549.t1	missense_variant	SMOX	ENSMGAP00000013957	spermine oxidase
Chr8	CM013768.1	5753407	T	C	0.107143	0.557143	g7563.t1	missense_variant	THNSL2	ENSTGUP00000011197	threonine synthase-like
Chr8	CM013768.1	5775656	G	A	0.535714	0.0714286	g7565.t1	missense_variant	SMYD1	ENSTGUP00000011191	SET and MYND domain containing 1
Chr8	CM013768.1	5926431	G	A	0.0714286	0	g7570.t1	missense_variant	RNF103	ENSTGUP00000011168	ring finger protein 103
Chr8	CM013768.1	5952186	C	G	0	0.0428571	g7572.t1	missense_variant	KDM3A	ENSGALP00000025436	lysine-specific demethylase
Chr8	CM013768.1	5958304	G	A	0.0357143	0	g7572.t1	missense_variant	KDM3A	ENSGALP00000025436	lysine-specific demethylase
Chr8	CM013768.1	6026665	G	A	0.25	0.0142857	g7573.t1	missense_variant	REEP1	ENSOANP00000001146	receptor accessory protein 1
Chr8	CM013768.1	6195830	A	G	0.0357143	0	g7577.t1	missense_variant	ST3GAL5	ENSTGUP00000011030	Glycosyltransferase family 29 (sialyltransferase)
Chr8	CM013768.1	6695177	T	C	0.107143	0	g7580.t1	missense_variant	0	ENSGALP00000036359	Inherit from veNOG: RING finger protein 212
[truncated: 1,980 more rows]
