# Supplementary material for: Population genomics of the critically endangered kākāpō
Source: Cell Genom. 2021 Sep 8;1(1):100002. doi: 10.1016/j.xgen.2021.100002 (PMC9903828; doi:10.1016/j.xgen.2021.100002)
Supplement: Table S5. LoF variants showing allele frequency difference between the mainland and Stewart Island kākāpō using the dataset filtered for missing data, related to STAR Methods [file mmc4.xlsx]

## Sheet: Table S5
Table S5. LoF variants showing allele frequency difference between the mainland and Stewart Island using the dataset filtered for missing data. Related to STAR Methods.
Chromosome	Scaffold	SNP_position	REF	ALT	Mainland_ALT_FREQS	Stewart_ALT_FREQS	transcript	effect	gene ID	Ensemble gene name	Gene description
Chr1	CM013761.1	4043024	A	G	0.642857	0	g75.t1	start_lost	SLC45A4	ENSTGUP00000013068	solute carrier family 45, member 4
Chr1	CM013761.1	12119793	T	A	0.357143	0	g131.t1	stop_gained		ENSGALP00000026370	chromosome 2 open reading frame, human C8orf76
Chr1	CM013761.1	13393855	A	G	0.357143	0	g141.t1	splice_donor_variant&intron_variant		ENSGALP00000026425	DEP
Chr1	CM013761.1	39486213	C	A	0.0357143	0	g381.t1	splice_donor_variant&intron_variant	LYN	ENSTGUP00000011433	v-yes-1 Yamaguchi sarcoma viral related oncogene homolog
Chr1	CM013761.1	59401758	C	T	0.178571	0	g489.t1	splice_acceptor_variant&intron_variant	FAM69C	ENSPSIP00000003144	family with sequence similarity 69, member C
Chr1	CM013761.1	61404610	G	T	0.0357143	0	g510.t1	stop_gained
Chr1	CM013761.1	130943337	A	G	0.142857	0	g1003.t1	start_lost	ABI1	ENSGALP00000012187	Abl-interactor 1
Chr1	CM013761.1	157891329	T	C	0.285714	0	g1260.t1	splice_acceptor_variant&intron_variant	PIK3R4	ENSGALP00000018858	phosphoinositide-3-kinase, regulatory subunit 4
Chr1	CM013761.1	163188324	T	G	0.0357143	0	g1332.t1	splice_acceptor_variant&intron_variant		ENSXETP00000063150	Laminin G domain
Chr1	CM013761.1	170414936	T	C	0.464286	0	g1384.t1	splice_donor_variant&intron_variant		ENSMGAP00000012562	NDK
Chr1	CM013761.1	7965354	A	G	0.25	0.285714	g94.t1	start_lost	NDRG1	ENSTGUP00000012961	Ndr family
Chr10	CM013770.1	1728550	C	T	0.0357143	0	g9129.t1	splice_donor_variant&intron_variant	IQCH	ENSGALP00000012822	IQ motif containing
Chr10	CM013770.1	25423216	C	T	0.0357143	0	g9535.t1	splice_donor_variant&intron_variant	ATRX	ENSGALP00000012723	alpha thalassemia mental retardation syndrome X-linked
Chr10	CM013770.1	27460570	T	C	0.321429	0	g9564.t1	start_lost		ENSTGUP00000002621	SH3 domain-binding glutamic acid-rich-like protein
Chr10	CM013770.1	35538106	C	T	0.428571	0	g9696.t1	splice_donor_variant&intron_variant	TENM4	ENSTGUP00000004001	teneurin transmembrane protein 4
Chr10	CM013770.1	37126934	G	A	0.0714286	0	g9706.t2	stop_gained	CHM	ENSGALP00000011170	GDP dissociation inhibitor
Chr10	CM013770.1	2842482	C	A	0.464286	0.257143	g9147.t1	stop_gained	IGDCC4	ENSGALP00000011972	immunoglobulin superfamily, DCC subclass, member 4
Chr11	CM013771.1	33401176	C	G	0.0357143	0	g10132.t1	splice_acceptor_variant&intron_variant	MSH2	ENSCAFP00000003876	mutS homolog 2, colon cancer, nonpolyposis type 1 (E. coli)
Chr11	CM013771.1	36398822	C	T	0.0357143	0	g10185.t1	stop_gained	HHIPL2	ENSGALP00000015358	HHIP-like
Chr11	CM013771.1	42552694	T	C	0.357143	0.257143	g10245.t1	stop_lost&splice_region_variant	HHAT	ENSMGAP00000010253	hedgehog acyltransferase
Chr11	CM013771.1	35388510	C	T	0	0.928571	g10165.t1	splice_acceptor_variant&intron_variant		ENSTGUP00000004316	TGF-beta propeptide
Chr12	CM013772.1	3642888	C	A	0.285714	0	g10382.t1	stop_gained	DNAH10	ENSPSIP00000009123	Dynein, axonemal, heavy chain 10
Chr12	CM013772.1	10004700	G	A	0.0357143	0	g10472.t1	splice_donor_variant&intron_variant		ENSGALP00000010202	Sugar (and other) transporter
Chr12	CM013772.1	10022368	A	T	0.0357143	0	g10474.t1	stop_gained	DDX51	ENSTGUP00000010568	Type III restriction enzyme, res subunit
Chr12	CM013772.1	36736053	C	G	0	0.314286	g10903.t1	splice_acceptor_variant&intron_variant	TMEM43	ENSGALP00000010241	Protein of unknown function (DUF1625)
Chr14	CM013774.1	1819418	G	A	0.0357143	0	g11375.t1	splice_donor_variant&intron_variant	LPIN3	ENSPSIP00000012352	lipin 3 (EC 3.1.3.4)
Chr14	CM013774.1	11155923	A	T	0.0357143	0	g11506.t1	stop_gained		ENSTGUP00000005341	7 transmembrane receptor (rhodopsin family)
Chr15	CM013775.1	16360986	C	A	0.0357143	0	g12115.t1	stop_gained		ENSTGUP00000000496	Hexokinase
Chr15	CM013775.1	20944409	C	G	0.0357143	0	g12198.t1	stop_gained
Chr15	CM013775.1	21322536	G	A	0.321429	0	g12212.t1	stop_gained	PCDHAC1	ENSTGUP00000015074	Potential calcium-dependent cell-adhesion protein. May be involved in the establishment and maintenance of specific neuronal connections in the brain
Chr16	CM013776.1	5377215	G	A	0.5	0	g12421.t1	stop_gained	NFRKB	ENSMGAP00000000543	nuclear factor related to
Chr17	CM013777.1	100426	C	G	0.0357143	0	g12456.t1	splice_acceptor_variant&intron_variant	UNK	ENSTGUP00000008556	Zinc finger C-x8-C-x5-C-x3-H type (and similar)
Chr17	CM013777.1	4239492	A	T	0.0357143	0	g12544.t1	stop_gained	NARF	ENSGALP00000002430	nuclear prelamin A recognition factor
Chr17	CM013777.1	5705074	T	C	0.0357143	0	g12565.t1	stop_lost&splice_region_variant	MCHR1	ENSMGAP00000016371	melanin-concentrating hormone receptor 1
Chr17	CM013777.1	11673009	A	G	0.107143	0	g12699.t1	start_lost	NPLOC4	ENSMGAP00000006408	nuclear protein localization 4 homolog (S. cerevisiae)
Chr18	CM013778.1	114162	G	A	0.0357143	0	g12765.t1	stop_gained		ENSMGAP00000019051	Inherit from veNOG: chromosome 9 open reading frame 174
Chr18	CM013778.1	1358288	C	T	0.0357143	0	g12802.t1	stop_gained	CARD9	ENSGALP00000002921	Caspase recruitment domain
Chr18	CM013778.1	4422597	G	A	0.0714286	0	g12875.t1	splice_acceptor_variant&intron_variant		ENSTGUP00000005353	adenylate kinase
Chr18	CM013778.1	5936659	C	G	0.642857	1	g12920.t1	splice_acceptor_variant&intron_variant	SH3GLB2	ENSGALP00000007175	Bin/amphiphysin/Rvs domain for vesicular trafficking
Chr19	CM013779.1	1940365	G	A	0.0357143	0	g13125.t1	stop_gained	KIF17	ENSXMAP00000017762	kinesin family member 17
Chr19	CM013779.1	3306907	G	A	0.0357143	0	g13170.t1	stop_gained		ENSGALP00000007389	F-box associated region
Chr19	CM013779.1	3238795	C	T	0.571429	0.0285714	g13166.t1	start_lost	CLCN6	ENSGALP00000007291	Voltage gated chloride channel
Chr19	CM013779.1	6297538	A	G	0.357143	1	g13239.t1	splice_donor_variant&intron_variant	MIB2	ENSGALP00000002233	Mib_herc2
Chr2	CM013762.1	95516625	G	A	0.0714286	0	g2169.t1	stop_gained	TYR	ENSGALP00000027812	Common central domain of tyrosinase
Chr2	CM013762.1	102436091	G	T	0.107143	0	g2241.t1	stop_gained	ARHGEF17	ENSTGUP00000013876	Rho guanine nucleotide exchange factor (GEF) 17
Chr2	CM013762.1	14071654	G	A	0.107143	0.0285714	g1548.t1	splice_acceptor_variant&intron_variant	UMODL1	ENSMGAP00000015433	EMI domain
Chr2	CM013762.1	83334402	G	T	0	0.0571429	g2051.t1	stop_gained	FLT1	ENSTGUP00000012008	fms-related tyrosine kinase 1 (vascular endothelial growth factor vascular permeability factor receptor)
Chr2	CM013762.1	11290749	G	A	0	0.142857	g1517.t1	stop_gained	SETD4	ENSGALP00000025766	SET domain containing 4
Chr20	CM013780.1	2172061	A	G	0.892857	1	g13426.t1	splice_acceptor_variant&intron_variant	NBR1	ENSGALP00000004357	neighbor of BRCA1 gene 1
Chr21	CM013781.1	1007397	C	T	0.0714286	0	g13644.t1	start_lost	MAST3	ENSTGUP00000000417	microtubule associated serine threonine kinase 3
Chr21	CM013781.1	4641484	T	G	0.178571	0	g13792.t1	stop_gained	PTPRS	ENSGALP00000006432	PTPc
Chr21	CM013781.1	5535325	G	A	0.0357143	0	g13836.t1	stop_gained	FZR1	ENSMODP00000008578	fizzy cell division cycle 20 related 1 (Drosophila)
Chr4	CM013764.1	51989601	G	A	0.0357143	0	g3841.t1	stop_gained	FAR2	ENSMGAP00000014675	fatty acyl CoA reductase 2
Chr4	CM013764.1	56561343	T	C	0.285714	0	g3883.t1	start_lost	MPPED1	ENSTGUP00000012375	metallophosphoesterase domain containing 1
Chr4	CM013764.1	65088157	G	T	0.0357143	0	g3980.t1	splice_donor_variant&intron_variant	RAD52	ENSMGAP00000014179	RAD52 homolog
Chr4	CM013764.1	78108256	C	T	0.107143	0	g4244.t1	stop_gained	KIAA1467	ENSTGUP00000009717	Inherit from veNOG: kiaa1467
Chr4	CM013764.1	85752269	G	C	0.392857	0.0428571	g4383.t1	splice_donor_variant&intron_variant	RBPMS	ENSTGUP00000001832	RNA binding protein with multiple splicing
Chr4	CM013764.1	76962641	A	G	0.5	0.5	g4223.t1	start_lost	CYP2D6	ENSTGUP00000009995	cytochrome P450, family 2, subfamily D, polypeptide 6
Chr5	CM013765.1	17008880	G	A	0.0357143	0	g4818.t1	stop_gained		ENSTGUP00000013396	Proline racemase
Chr5	CM013765.1	38633818	C	T	0.107143	0	g5096.t1	stop_gained	BAZ1A	ENSTGUP00000012299	bromodomain adjacent to zinc finger domain, 1A
Chr5	CM013765.1	40344716	G	A	0.392857	0	g5112.t1	splice_donor_variant&intron_variant	HECTD1	ENSOANP00000022126	HECT domain containing E3 ubiquitin protein ligase 1
Chr5	CM013765.1	69527794	G	A	0.0714286	0	g5426.t1	stop_gained	NME3	ENSTGUP00000003666	Nucleoside diphosphate kinase
Chr5	CM013765.1	71370648	C	G	0.0357143	0	g5462.t1	stop_gained&splice_region_variant		ENSTGUP00000005015
Chr5	CM013765.1	81387701	C	A	0.0357143	0	g5632.t1	splice_acceptor_variant&intron_variant		ENSMGAP00000002365	GLECT
Chr5	CM013765.1	81572432	G	T	0.0357143	0	g5636.t1	stop_gained	BRAT1	ENSTGUP00000008346	HEAT repeat
Chr5	CM013765.1	658464	T	A	0.0714286	0.1	g4457.t1	stop_lost&splice_region_variant	RPUSD2	ENSMGAP00000002708	RNA pseudouridylate synthase domain containing 2
Chr5	CM013765.1	75408604	A	G	0.392857	0.114286	g5497.t1	stop_lost&splice_region_variant	PDIA2	ENSMGAP00000009210	protein disulfide isomerase family A, member 2
Chr6	CM013766.1	12335272	T	C	0.0714286	0	g5927.t1	start_lost	KCTD18	ENSGALP00000013237	potassium channel tetramerisation domain containing 18
Chr6	CM013766.1	12625337	A	G	0.0357143	0	g5939.t1	splice_donor_variant&intron_variant	TRAK2	ENSFCAP00000005669	trafficking protein, kinesin binding 2
Chr6	CM013766.1	15268302	G	T	0.0357143	0	g5982.t1	splice_donor_variant&intron_variant	PIKFYVE	ENSGALP00000014354	phosphoinositide kinase, FYVE finger containing
Chr6	CM013766.1	20575674	T	C	0.0357143	0	g6055.t1	splice_acceptor_variant&intron_variant	KLHL23	ENSTGUP00000008175	kelch-like 23 (Drosophila)
Chr6	CM013766.1	31318111	C	T	0.0357143	0	g6156.t1	stop_gained	SYT15	ENSTGUP00000005972	C2 domain
Chr6	CM013766.1	37103088	G	C	0.0357143	0	g6221.t1	splice_donor_variant&intron_variant		ENSTRUP00000005587	Hexokinase 1
Chr6	CM013766.1	69692965	C	G	0.142857	0	g6685.t1	splice_acceptor_variant&intron_variant		ENSMGAP00000011029	Inherit from veNOG: WD repeat domain 96
Chr6	CM013766.1	73417312	C	T	0.0357143	0	g6710.t1	splice_donor_variant&intron_variant	NRAP	ENSGALP00000014482	Nebulin-related anchoring protein
Chr6	CM013766.1	75199830	G	A	0.0357143	0	g6726.t1	splice_donor_variant&intron_variant	ENO4	ENSGALP00000015047	Enolase, N-terminal domain
Chr6	CM013766.1	78753233	G	A	0.142857	0	g6771.t1	stop_gained	CHST15	ENSMGAP00000012228	carbohydrate (N-acetylgalactosamine 4-sulfate 6-O) sulfotransferase 15
Chr6	CM013766.1	325428	G	A	0.321429	0.0142857	g5780.t1	stop_gained	ZNF804A	ENSTGUP00000011498	zinc finger protein 804A
Chr6	CM013766.1	31494888	C	A	0.714286	0.885714	g6161.t1	stop_gained	BMPR1A	ENSGALP00000003114	bone morphogenetic protein receptor, type IA
Chr7	CM013767.1	1857165	A	G	0.178571	0	g6828.t1	splice_acceptor_variant&intron_variant	MAP3K5	ENSTGUP00000011202	mitogen-activated protein kinase kinase kinase 5
Chr7	CM013767.1	2052684	G	T	0.0357143	0	g6829.t1	stop_gained	MAP7	ENSMGAP00000013741	Microtubule-associated protein 7
Chr7	CM013767.1	4061002	A	T	0.142857	0	g6837.t1	stop_gained	SLC2A12	ENSGALP00000022613	Solute carrier family 2, facilitated glucose transporter member
Chr7	CM013767.1	27502673	G	C	0.0357143	0	g7031.t1	stop_gained	RWDD2A	ENSGALP00000025509	Protein of unknown function (DUF1115)
Chr7	CM013767.1	42682764	T	G	0.0357143	0	g7118.t1	stop_lost&splice_region_variant
Chr7	CM013767.1	62090541	G	A	0.107143	0	g7283.t1	splice_donor_variant&intron_variant		ENSLACP00000012634	Fibrinogen beta and gamma chains, C-terminal globular domain
Chr7	CM013767.1	75023483	C	T	0.5	0	g7469.t1	splice_donor_variant&intron_variant	BUB1	ENSGALP00000013385	budding uninhibited by benzimidazoles 1 homolog (yeast)
Chr8	CM013768.1	1135062	C	T	0.0357143	0	g7521.t1	stop_gained	EXOC6B	ENSGALP00000025892	exocyst complex component 6B
Chr8	CM013768.1	8881079	G	A	0.0357143	0	g7604.t1	stop_gained	MXD4	ENSGALP00000025256	MAX dimerization protein 4
Chr8	CM013768.1	23953471	G	A	0.0357143	0	g7718.t1	splice_donor_variant&intron_variant	WDR19	SPU_003048tr	WD repeat domain 19
Chr8	CM013768.1	29580095	A	G	0.0357143	0	g7796.t1	stop_lost&splice_region_variant		ENSGALP00000022221
Chr8	CM013768.1	39912024	C	A	0.0357143	0	g7872.t1	stop_gained	CBR4	ENSGALP00000015797	carbonyl reductase
Chr8	CM013768.1	69595466	T	C	0.428571	0	g8148.t1	start_lost	STBD1	ENSMGAP00000017412	Starch binding domain 1
Chr8	CM013768.1	1407301	G	C	0.321429	0.942857	g7525.t1	splice_acceptor_variant&intron_variant	SFXN5	ENSGALP00000025887	Tricarboxylate carrier
Chr9	CM013769.1	47436313	G	A	0.0357143	0	g8850.t1	splice_donor_variant&intron_variant	SSX2IP	ENSMGAP00000009355	synovial sarcoma, X breakpoint 2 interacting protein
Chr9	CM013769.1	41904667	C	T	0.678571	0.171429	g8735.t1	stop_gained		ENSMODP00000038969	Zinc finger, C2H2 type
unplaced	RXXE01000055.1	7009664	T	A	0.0357143	0	g15021.t1	splice_donor_variant&intron_variant	ULK2	ENSTGUP00000007355	unc-51-like kinase 2 (C. elegans)
unplaced	RXXE01000004.1	9952031	G	A	0.0357143	0	g14335.t1	stop_gained	WNT4	ENSPSIP00000017460	Ligand for members of the frizzled family of seven transmembrane receptors (By similarity)
unplaced	RXXE01000004.1	15830375	G	A	0.142857	0	g14446.t1	stop_gained		ENSTGUP00000013998	Prolyl oligopeptidase family
unplaced	RXXE01000009.1	4874124	C	A	0.0357143	0	g14623.t1	splice_donor_variant&intron_variant	FGD2	ENSACAP00000016480	FYVE, RhoGEF and PH domain containing 2
unplaced	RXXE01000054.1	566213	C	T	0.0714286	0	g14898.t1	stop_gained		ENSTGUP00000003292	PRY
unplaced	RXXE01000086.1	24986	G	A	0.107143	0	g15496.t1	stop_gained	FCGBP	ENSP00000221347	Fc fragment of IgG binding protein
unplaced	RXXE01000060.1	1819795	G	A	0.0357143	0	g15305.t1	stop_gained	CD84	ENSGALP00000010056	IG
unplaced	RXXE01000012.1	765097	G	A	0.0357143	0	g14731.t1	splice_donor_variant&intron_variant	DENND6B	ENSMGAP00000002219	DENN MADD domain containing
unplaced	RXXE01000004.1	11743531	T	C	0	0.142857	g14390.t1	start_lost	TNFRSF1A	ENSTGUP00000013762	tumor necrosis factor receptor superfamily, member 1A
unplaced	RXXE01000004.1	11794239	C	T	0	0.242857	g14393.t1	stop_gained		ENSTGUP00000013765	DEAD/DEAH box helicase
unplaced	RXXE01000055.1	7120934	G	A	0.321429	0.371429	g15025.t1	start_lost		ENSGALP00000007638	Redoxin
