# Supplementary material for: Population genomics of the critically endangered kākāpō
Source: Cell Genom. 2021 Sep 8;1(1):100002. doi: 10.1016/j.xgen.2021.100002 (PMC9903828; doi:10.1016/j.xgen.2021.100002)
Supplement: Table S6. LoF variants showing allele frequency difference between Richard Henry and Stewart Island kākāpō, related to STAR Methods [file mmc5.xlsx]

## Sheet: Table S6
Table S6. LoF variants showing allele frequency in Richard Henry and Stewart Island kākāpō. Related to STAR Methods.
Chromosome	Scaffold	SNP_position	REF	ALT	Richard Henry_ALT_FREQS	Stewart_ALT_FREQS	Occurrence	transcript	gene ID	Ensemble gene name	Gene description (EggNog)	Panther Ortholog ID	Panther Family/Subfamily	Panther Protein Class	Panther GO-Slim Biological Process
Chr1	CM013761.1	67211046	T	C	0	0.0142857	g556.t1	splice_donor_variant&intron_variant		ENSGALP00000021419	DOMON domain
Chr11	CM013771.1	41910035	G	T	0	0.0142857	g10235.t1	stop_gained	INTS7	ENSGALP00000015986	integrator complex subunit	Integrator complex subunit 7;INTS7;ortholog	INTEGRATOR COMPLEX SUBUNIT 7 (PTHR13322:SF2)		snRNA 3'-end processing(GO:0034472)
Chr12	CM013772.1	20160518	C	T	0	0.0142857	g10648.t1	splice_donor_variant&intron_variant	NOL8	ENSTGUP00000005568	Inherit from veNOG: nucleolar protein 8	Nucleolar protein 8;NOL8;ortholog	NUCLEOLAR PROTEIN 8 (PTHR48029:SF2)
Chr21	CM013781.1	4692862	A	T	0	0.0142857	g13792.t1	stop_gained	PTPRS	ENSGALP00000006432	PTPc	Receptor-type tyrosine-protein phosphatase S;PTPRS;ortholog	RECEPTOR-TYPE TYROSINE-PROTEIN PHOSPHATASE S (PTHR19134:SF472)	protein phosphatase(PC00195)	protein dephosphorylation(GO:0006470);synaptic membrane adhesion(GO:0099560)
Chr21	CM013781.1	4872016	G	C	0	0.0142857	g13795.t1	stop_gained	FEM1A	ENSGALP00000039928	fem-1 homolog	Protein fem-1 homolog A;FEM1A;ortholog	PROTEIN FEM-1 HOMOLOG A (PTHR24173:SF12)
Chr21	CM013781.1	4873011	G	A	0	0.0142857	g13795.t1	stop_gained	FEM1A	ENSGALP00000039928	fem-1 homolog	Protein fem-1 homolog A;FEM1A;ortholog	PROTEIN FEM-1 HOMOLOG A (PTHR24173:SF12)
unplaced	RXXE01000024.1	74969	C	T	0	0.0142857	g14769.t1	stop_gained	EIF3C	ENSACAP00000005912	Component of the eukaryotic translation initiation factor 3 (eIF-3) complex, which is required for several steps in the initiation of protein synthesis. The eIF-3 complex associates with the 40S ribosome and facilitates the recruitment of eIF-1, eIF-1A, eIF-2 GTP methionyl-tRNAi and eIF-5 to form the 43S preinitiation complex (43S PIC). The eIF-3 complex stimulates mRNA recruitment to the 43S PIC…	Eukaryotic translation initiation factor 3 subunit C;EIF3C;ortholog	EUKARYOTIC TRANSLATION INITIATION FACTOR 3 SUBUNIT C-RELATED (PTHR13937:SF0)	translation initiation factor(PC00224)	translational initiation(GO:0006413);translational elongation(GO:0006414)
Chr5	CM013765.1	83876144	C	T	0	0.0142857	g5705.t1	stop_gained	CACNA1H	ENSGALP00000008367	Calcium channel, voltage-dependent, T type, alpha 1H subunit	Voltage-dependent T-type calcium channel subunit alpha-1H;CACNA1H;ortholog	VOLTAGE-DEPENDENT T-TYPE CALCIUM CHANNEL SUBUNIT ALPHA-1H (PTHR10037:SF192)	voltage-gated ion channel(PC00241)	vesicle fusion to plasma membrane(GO:0099500);positive regulation of secretion by cell(GO:1903532);calcium ion transport(GO:0006816);chemical synaptic transmission(GO:0007268);action potential(GO:0001508);calcium-ion regulated exocytosis(GO:0017156);regulation of exocytosis(GO:0017157);nervous system process(GO:0050877)
Chr14	CM013774.1	15116869	C	T	0	0.0285714	g11613.t1	splice_donor_variant&intron_variant		ENSGALP00000009879	Stathmin family
Chr2	CM013762.1	14071654	G	A	0	0.0285714	g1548.t1	splice_acceptor_variant&intron_variant	UMODL1	ENSMGAP00000015433	EMI domain	Uromodulin-like 1;UMODL1;ortholog	UROMODULIN-LIKE 1 (PTHR14002:SF22)
Chr9	CM013769.1	38739520	C	T	0	0.0428571	g8670.t1	stop_gained		ENSGALP00000008205	SWT1 RNA endoribonuclease homolog (S. cerevisiae)
Chr2	CM013762.1	83334402	G	T	0	0.0571429	g2051.t1	stop_gained	FLT1	ENSTGUP00000012008	fms-related tyrosine kinase 1 (vascular endothelial growth factor vascular permeability factor receptor)	Vascular endothelial growth factor receptor 1;FLT1;ortholog	VASCULAR ENDOTHELIAL GROWTH FACTOR RECEPTOR 1 (PTHR24416:SF390)		hemopoiesis(GO:0030097);cell differentiation(GO:0030154)
Chr1	CM013761.1	39453617	T	C	0	0.0714286	g380.t1	splice_donor_variant&intron_variant	RPS20	ENSTGUP00000011438	Ribosomal protein S10p/S20e	40S ribosomal protein S20;RPS20;ortholog	40S RIBOSOMAL PROTEIN S20 (PTHR11700:SF8)	ribosomal protein(PC00202)
Chr5	CM013765.1	658464	T	A	0	0.0857143	g4457.t1	stop_lost&splice_region_variant	RPUSD2	ENSMGAP00000002708	RNA pseudouridylate synthase domain containing 2	RNA pseudouridylate synthase domain-containing protein 2;RPUSD2;ortholog	RNA PSEUDOURIDYLATE SYNTHASE DOMAIN-CONTAINING PROTEIN 2 (PTHR21600:SF40)	RNA processing factor(PC00147)	rRNA modification(GO:0000154);pseudouridine synthesis(GO:0001522)
Chr2	CM013762.1	11290749	G	A	0	0.142857	g1517.t1	stop_gained	SETD4	ENSGALP00000025766	SET domain containing 4	SET domain-containing protein 4;SETD4;ortholog	SET DOMAIN-CONTAINING PROTEIN 4 (PTHR13271:SF55)		peptidyl-lysine methylation(GO:0018022)
unplaced	RXXE01000004.1	11743531	T	C	0	0.142857	g14390.t1	start_lost	TNFRSF1A	ENSTGUP00000013762	tumor necrosis factor receptor superfamily, member 1A	Tumor necrosis factor receptor superfamily member 1A;TNFRSF1A;ortholog	TUMOR NECROSIS FACTOR RECEPTOR SUPERFAMILY MEMBER 1A (PTHR46861:SF1)		inflammatory response(GO:0006954)
unplaced	RXXE01000004.1	11794239	C	T	0	0.242857	g14393.t1	stop_gained		ENSTGUP00000013765	DEAD/DEAH box helicase
Chr10	CM013770.1	32763585	C	T	0	0.257143	g9654.t1	splice_donor_variant&intron_variant	IDS	ENSMGAP00000008423	iduronate 2-sulfatase	Iduronate 2-sulfatase;IDS;ortholog	IDURONATE 2-SULFATASE (PTHR45953:SF1)
Chr11	CM013771.1	42552694	T	C	0	0.257143	g10245.t1	stop_lost&splice_region_variant	HHAT	ENSMGAP00000010253	hedgehog acyltransferase	Protein-cysteine N-palmitoyltransferase HHAT;HHAT;ortholog	PROTEIN-CYSTEINE N-PALMITOYLTRANSFERASE HHAT (PTHR13285:SF20)	acyltransferase(PC00042)	protein lipidation(GO:0006497);protein acylation(GO:0043543)
Chr12	CM013772.1	36736053	C	G	0	0.314286	g10903.t1	splice_acceptor_variant&intron_variant	TMEM43	ENSGALP00000010241	Protein of unknown function (DUF1625)	Transmembrane protein 43;TMEM43;ortholog	TRANSMEMBRANE PROTEIN 43 (PTHR13416:SF2)
Chr2	CM013762.1	103630720	A	G	0	0.357143	g2282.t1	start_lost	NUP98	ENSGALP00000022023	Nucleoporin autopeptidase	Nuclear pore complex protein Nup98-Nup96;NUP98;ortholog	NUCLEAR PORE COMPLEX PROTEIN NUP98-NUP96 (PTHR23198:SF17)	transporter(PC00227)
Chr4	CM013764.1	85640377	C	T	0	0.385714	g4381.t1	splice_acceptor_variant&intron_variant	RASSF6	ENSMGAP00000010590	Ras association (RalGDS AF-6) domain family member 6	Ras association domain-containing protein 6;RASSF6;ortholog	RAS ASSOCIATION DOMAIN-CONTAINING PROTEIN 6 (PTHR22738:SF3)	scaffold/adaptor protein(PC00226)
unplaced	RXXE01000054.1	95000	A	G	0	0.9	g14880.t1	splice_acceptor_variant&intron_variant	SBDS	ENSSTOP00000016945	Required for the assembly of mature ribosomes and ribosome biogenesis. Together with EFTUD1, triggers the GTP- dependent release of EIF6 from 60S pre-ribosomes in the cytoplasm, thereby activating ribosomes for translation competence by allowing 80S ribosome assembly and facilitating EIF6 recycling to the nucleus, where it is required for 60S rRNA processing and nuclear export. Required for norma…	Ribosome maturation protein SBDS;SBDS;ortholog	RIBOSOME MATURATION PROTEIN SBDS (PTHR10927:SF1)	RNA binding protein(PC00031)
Chr11	CM013771.1	35388510	C	T	0	0.928571	g10165.t1	splice_acceptor_variant&intron_variant		ENSTGUP00000004316	TGF-beta propeptide
Chr8	CM013768.1	1407301	G	C	0	0.942857	g7525.t1	splice_acceptor_variant&intron_variant	SFXN5	ENSGALP00000025887	Tricarboxylate carrier	Sideroflexin-5;SFXN5;ortholog	SIDEROFLEXIN-5 (PTHR11153:SF17)	primary active transporter(PC00068)	mitochondrial transmembrane transport(GO:1990542)
Chr14	CM013774.1	11714397	G	C	0	1	g11524.t1	splice_acceptor_variant&intron_variant	RPN2	ENSGALP00000033826	Oligosaccharyltransferase subunit Ribophorin II	Dolichyl-diphosphooligosaccharide--protein glycosyltransferase subunit 2;RPN2;ortholog	DOLICHYL-DIPHOSPHOOLIGOSACCHARIDE--PROTEIN GLYCOSYLTRANSFERASE SUBUNIT 2 (PTHR12640:SF0)	glycosyltransferase(PC00111)	protein N-linked glycosylation(GO:0006487)
Chr19	CM013779.1	6297538	A	G	0	1	g13239.t1	splice_donor_variant&intron_variant	MIB2	ENSGALP00000002233	Mib_herc2	E3 ubiquitin-protein ligase MIB2;MIB2;ortholog	E3 UBIQUITIN-PROTEIN LIGASE MIB2 (PTHR24202:SF4)	ubiquitin-protein ligase(PC00234)
Chr1	CM013761.1	4043024	A	G	0.5	0	g75.t1	start_lost	SLC45A4	ENSTGUP00000013068	solute carrier family 45, member 4	Solute carrier family 45 member 4;SLC45A4;ortholog	SOLUTE CARRIER FAMILY 45 MEMBER 4 (PTHR19432:SF7)	secondary carrier transporter(PC00258)
Chr1	CM013761.1	12119793	T	A	0.5	0	g131.t1	stop_gained		ENSGALP00000026370	chromosome 2 open reading frame, human C8orf76
Chr1	CM013761.1	39486213	C	A	0.5	0	g381.t1	splice_donor_variant&intron_variant	LYN	ENSTGUP00000011433	v-yes-1 Yamaguchi sarcoma viral related oncogene homolog	Tyrosine-protein kinase Lyn;LYN;ortholog	TYROSINE-PROTEIN KINASE LYN (PTHR24418:SF42)		cell population proliferation(GO:0008283);peptidyl-tyrosine phosphorylation(GO:0018108);cell differentiation(GO:0030154);transmembrane receptor protein tyrosine kinase signaling pathway(GO:0007169);regulation of cell population proliferation(GO:0042127)
Chr1	CM013761.1	59401758	C	T	0.5	0	g489.t1	splice_acceptor_variant&intron_variant	FAM69C	ENSPSIP00000003144	family with sequence similarity 69, member C	Divergent protein kinase domain 1C;DIPK1C;ortholog	DIVERGENT PROTEIN KINASE DOMAIN 1C (PTHR21093:SF2)
Chr1	CM013761.1	144569961	C	A	0.5	0	g1134.t1	stop_gained		ENSTGUP00000002634	ankyrin repeat and MYND domain containing 2
Chr4	CM013764.1	56561343	T	C	0.5	0	g3883.t1	start_lost	MPPED1	ENSTGUP00000012375	metallophosphoesterase domain containing 1	Metallophosphoesterase domain-containing protein 1;MPPED1;ortholog	METALLOPHOSPHOESTERASE DOMAIN-CONTAINING PROTEIN 1 (PTHR12905:SF0)	esterase(PC00097)
Chr4	CM013764.1	63367636	C	T	0.5	0	g3949.t1	stop_gained	BPGM	ENSTGUP00000012816	PGAM	Bisphosphoglycerate mutase;BPGM;ortholog	BISPHOSPHOGLYCERATE MUTASE (PTHR11931:SF11)
Chr4	CM013764.1	78108256	C	T	0.5	0	g4244.t1	stop_gained	KIAA1467	ENSTGUP00000009717	Inherit from veNOG: kiaa1467	Protein FAM234B;FAM234B;ortholog	PROTEIN FAM234B (PTHR21419:SF25)
Chr8	CM013768.1	24191810	A	G	0.5	0	g7725.t2	splice_donor_variant&intron_variant	PDS5A	ENSGALP00000023059	PDS5, regulator of cohesion maintenance, homolog A (S. cerevisiae)	Sister chromatid cohesion protein PDS5 homolog A;PDS5A;ortholog	SISTER CHROMATID COHESION PROTEIN PDS5 HOMOLOG A (PTHR12663:SF2)	chromatin/chromatin-binding, or -regulatory protein(PC00077)	DNA repair(GO:0006281);mitotic sister chromatid cohesion(GO:0007064)
Chr10	CM013770.1	22808363	G	A	0.5	0	g9472.t2	splice_donor_variant&intron_variant	SASH3	ENSCAFP00000039653	SAM and SH3 domain containing 3	SAM and SH3 domain-containing protein 3;SASH3;ortholog	SAM AND SH3 DOMAIN-CONTAINING PROTEIN 3 (PTHR12301:SF5)
Chr10	CM013770.1	27460570	T	C	0.5	0	g9564.t1	start_lost		ENSTGUP00000002621	SH3 domain-binding glutamic acid-rich-like protein
Chr12	CM013772.1	2129637	A	G	0.5	0	g10324.t1	start_lost	ATXN2	ENSTGUP00000006694	LsmAD domain	Ataxin-2;ATXN2;ortholog	ATAXIN-2 (PTHR12854:SF11)	RNA binding protein(PC00031)	regulation of organelle organization(GO:0033043);cytoplasmic mRNA processing body assembly(GO:0033962);regulation of protein complex assembly(GO:0043254)
Chr21	CM013781.1	4641484	T	G	0.5	0	g13792.t1	stop_gained	PTPRS	ENSGALP00000006432	PTPc	Receptor-type tyrosine-protein phosphatase S;PTPRS;ortholog	RECEPTOR-TYPE TYROSINE-PROTEIN PHOSPHATASE S (PTHR19134:SF472)	protein phosphatase(PC00195)	protein dephosphorylation(GO:0006470);synaptic membrane adhesion(GO:0099560)
Chr5	CM013765.1	29195107	G	A	0.5	0	g4975.t1	stop_gained&splice_region_variant	TTC7B	ENSMGAP00000019403	tetratricopeptide repeat domain 7B	Tetratricopeptide repeat protein 7B;TTC7B;ortholog	TETRATRICOPEPTIDE REPEAT PROTEIN 7B (PTHR23083:SF365)		phosphatidylinositol phosphorylation(GO:0046854);protein localization to plasma membrane(GO:0072659)
Chr5	CM013765.1	38633818	C	T	0.5	0	g5096.t1	stop_gained	BAZ1A	ENSTGUP00000012299	bromodomain adjacent to zinc finger domain, 1A	Bromodomain adjacent to zinc finger domain protein 1A;BAZ1A;ortholog	BROMODOMAIN ADJACENT TO ZINC FINGER DOMAIN PROTEIN 1A (PTHR46510:SF1)
Chr7	CM013767.1	27502673	G	C	0.5	0	g7031.t1	stop_gained	RWDD2A	ENSGALP00000025509	Protein of unknown function (DUF1115)	RWD domain-containing protein 2A;RWDD2A;ortholog	RWD DOMAIN-CONTAINING PROTEIN 2A (PTHR15955:SF3)	ubiquitin-protein ligase(PC00234)
Chr7	CM013767.1	75023483	C	T	0.5	0	g7469.t1	splice_donor_variant&intron_variant	BUB1	ENSGALP00000013385	budding uninhibited by benzimidazoles 1 homolog (yeast)	Mitotic checkpoint serine/threonine-protein kinase BUB1;BUB1;ortholog	MITOTIC CHECKPOINT SERINE/THREONINE-PROTEIN KINASE BUB1 (PTHR14030:SF8)	non-receptor serine/threonine protein kinase(PC00167)	mitotic spindle assembly checkpoint(GO:0007094);sister chromatid cohesion(GO:0007062);meiotic chromosome segregation(GO:0045132);chromosome organization involved in meiotic cell cycle(GO:0070192);metaphase/anaphase transition of mitotic cell cycle(GO:0007091);mitotic sister chromatid separation(GO:0051306)
Chr6	CM013766.1	325428	G	A	0.5	0.0142857	g5780.t1	stop_gained	ZNF804A	ENSTGUP00000011498	zinc finger protein 804A	Zinc finger protein 804A;ZNF804A;ortholog	ZINC FINGER PROTEIN 804A (PTHR17614:SF13)
Chr19	CM013779.1	3238795	C	T	0.5	0.0285714	g13166.t1	start_lost	CLCN6	ENSGALP00000007291	Voltage gated chloride channel	Chloride transport protein 6;CLCN6;ortholog	CHLORIDE TRANSPORT PROTEIN 6 (PTHR11689:SF92)
Chr4	CM013764.1	85752269	G	C	0.5	0.0428571	g4383.t1	splice_donor_variant&intron_variant	RBPMS	ENSTGUP00000001832	RNA binding protein with multiple splicing	RNA-binding protein with multiple splicing;RBPMS;ortholog	RNA-BINDING PROTEIN WITH MULTIPLE SPLICING (PTHR10501:SF25)	RNA splicing factor(PC00148)
Chr5	CM013765.1	75408604	A	G	0.5	0.114286	g5497.t1	stop_lost&splice_region_variant	PDIA2	ENSMGAP00000009210	protein disulfide isomerase family A, member 2	Protein disulfide-isomerase A2;PDIA2;ortholog	PROTEIN DISULFIDE-ISOMERASE A2 (PTHR18929:SF93)		protein folding(GO:0006457);response to endoplasmic reticulum stress(GO:0034976)
Chr1	CM013761.1	7965354	A	G	0.5	0.285714	g94.t1	start_lost	NDRG1	ENSTGUP00000012961	Ndr family	Protein NDRG1;NDRG1;ortholog	PROTEIN NDRG1 (PTHR11034:SF18)	serine protease(PC00203)	signal transduction(GO:0007165)
unplaced	RXXE01000055.1	7120934	G	A	0.5	0.371429	g15025.t1	start_lost		ENSGALP00000007638	Redoxin
Chr4	CM013764.1	76962641	A	G	0.5	0.5	g4223.t1	start_lost	CYP2D6	ENSTGUP00000009995	cytochrome P450, family 2, subfamily D, polypeptide 6	Cytochrome P450 2D6;CYP2D6;ortholog	CYTOCHROME P450 2D6-RELATED (PTHR24300:SF1)		response to drug(GO:0042493);icosanoid metabolic process(GO:0006690);drug metabolic process(GO:0017144);oxidation-reduction process(GO:0055114);response to xenobiotic stimulus(GO:0009410);unsaturated fatty acid metabolic process(GO:0033559);cellular catabolic process(GO:0044248);cellular response to chemical stimulus(GO:0070887)
Chr12	CM013772.1	20702207	C	T	0.5	0.757143	g10672.t1	splice_acceptor_variant&intron_variant	BSN	ENSMPUP00000013679	bassoon (presynaptic cytomatrix protein)	Protein bassoon;BSN;ortholog	PROTEIN BASSOON (PTHR14113:SF1)
Chr10	CM013770.1	35538106	C	T	1	0	g9696.t1	splice_donor_variant&intron_variant	TENM4	ENSTGUP00000004001	teneurin transmembrane protein 4	Teneurin-4;TENM4;ortholog	TENEURIN-4 (PTHR11219:SF9)		cell-cell adhesion via plasma-membrane adhesion molecules(GO:0098742);neuron development(GO:0048666)
Chr9	CM013769.1	60317273	A	G	1	0	g9029.t1	start_lost	INADL	ENSMGAP00000012234	InaD-like (Drosophila)	InaD-like protein;PATJ;ortholog	INAD-LIKE PROTEIN (PTHR19964:SF11)
Chr16	CM013776.1	5377215	G	A	1	0	g12421.t1	stop_gained	NFRKB	ENSMGAP00000000543	nuclear factor related to	Nuclear factor related to kappa-B-binding protein;NFRKB;ortholog	NUCLEAR FACTOR RELATED TO KAPPA-B-BINDING PROTEIN (PTHR13052:SF0)	chromatin/chromatin-binding, or -regulatory protein(PC00077)
Chr22	CM013782.1	1822186	T	C	1	0	g13901.t1	start_lost		ENSTGUP00000003934	Annexin
Chr9	CM013769.1	41904667	C	T	1	0.171429	g8735.t1	stop_gained		ENSMODP00000038969	Zinc finger, C2H2 type
Chr10	CM013770.1	2842482	C	A	1	0.257143	g9147.t1	stop_gained	IGDCC4	ENSGALP00000011972	immunoglobulin superfamily, DCC subclass, member 4	Immunoglobulin superfamily DCC subclass member 4;IGDCC4;ortholog	IMMUNOGLOBULIN SUPERFAMILY DCC SUBCLASS MEMBER 4 (PTHR44170:SF5)
Chr2	CM013762.1	96645525	C	T	1	0.314286	g2179.t1	start_lost	PRCP	ENSMGAP00000016158	Serine carboxypeptidase S28	Lysosomal Pro-X carboxypeptidase;PRCP;ortholog	LYSOSOMAL PRO-X CARBOXYPEPTIDASE (PTHR11010:SF97)	serine protease(PC00203)	proteolysis(GO:0006508)
Chr18	CM013778.1	1837133	A	G	1	0.8	g12812.t1	splice_donor_variant&intron_variant		ENSTGUP00000006678	Galactosyltransferase
Chr6	CM013766.1	31494888	C	A	1	0.885714	g6161.t1	stop_gained	BMPR1A	ENSGALP00000003114	bone morphogenetic protein receptor, type IA	Bone morphogenetic protein receptor type-1A;BMPR1A;ortholog	BONE MORPHOGENETIC PROTEIN RECEPTOR TYPE-1A (PTHR23255:SF50)	serine/threonine protein kinase receptor(PC00205)	BMP signaling pathway(GO:0030509);transcription by RNA polymerase II(GO:0006366);protein phosphorylation(GO:0006468);regionalization(GO:0003002)
