# Supplementary material for: Population genomics of the critically endangered kākāpō
Source: Cell Genom. 2021 Sep 8;1(1):100002. doi: 10.1016/j.xgen.2021.100002 (PMC9903828; doi:10.1016/j.xgen.2021.100002)
Supplement: Table S7. Functional analysis for genes with LoF variants showing allele frequency difference between the Richard Henry and Stewart Island kākāpō, related to STAR Methods [file mmc6.xlsx]

## Sheet: Table S7
Table S7. Functional analysis for genes with LoF variants showing allele frequency difference between the Richard Henry and Stewart Island kākāpō. Related to STAR Methods.
		Number of genes	Percent of gene hit against total number of genes	Percent of gene hit against total number of Pathway hits	Associated Genes
Molecular functions	translation regulator activity (GO:0045182)	1	0.021	0.036	EIF3C
	molecular transducer activity (GO:0060089)	2	0.043	0.071	BMPR1A, TNFRSF1A
	binding (GO:0005488)	8	0.17	0.286	BMPR1A, ATXN2, LYN, RBPMS, TNFRSF1A, EIF3C, TENM4, CYP2D6
	structural molecule activity (GO:0005198)	1	0.021	0.036	RPS20
	catalytic activity (GO:0003824)	12	0.255	0.429	BMPR1A, IDS, PDIA2, HHAT, RPUSD2, LYN, PRCP, SETD4, PTPRS, BUB1, RPN2, CYP2D6
	transporter activity (GO:0005215)	4	0.085	0.143	CLCN6, SLC45A4, CACNA1H, SFXN5
Biological process	cellular component organization or biogenesis (GO:0071840)	6	0.128	0.083	ATXN2, RPUSD2, PDS5A, PTPRS, CACNA1H, BUB1
	cellular process (GO:0009987)	19	0.404	0.264	BMPR1A, PDIA2, NDRG1, HHAT, ATXN2, TTC7B, RPUSD2, LYN, PDS5A, FLT1, INTS7, SETD4, PTPRS, CACNA1H, BUB1, TENM4, RPN2, EIF3C, CYP2D6
	reproductive process (GO:0022414)	1	0.021	0.014	BUB1
	localization (GO:0051179)	3	0.064	0.042	TTC7B, CACNA1H, SFXN5
	reproduction (GO:0000003)	1	0.021	0.014	TTC7B, CACNA1H, SFXN5
	biological regulation (GO:0065007)	6	0.128	0.083	BUB1
	response to stimulus (GO:0050896)	7	0.149	0.097	BMPR1A, PDIA2, NDRG1, LYN, PDS5A, TNFRSF1A, CYP2D6
	signaling (GO:0023052)	4	0.085	0.056	BMPR1A, NDRG1, LYN, CACNA1H
	developmental process (GO:0032502)	4	0.085	0.056	BMPR1A, NDRG1, LYN, CACNA1H
	multicellular organismal process (GO:0032501)	4	0.085	0.056	BMPR1A, FLT1, CACNA1H, TENM4
	biological adhesion (GO:0022610)	2	0.043	0.028	TENM4, PTPRS
	metabolic process (GO:0008152)	13	0.277	0.181	BMPR1A, HHAT, TTC7B, RPUSD2, LYN, EIF3C, PRCP, PDS5A, INTS7, SETD4, PTPRS, RPN2, CYP2D6
	cell population proliferation (GO:0008283)	1	0.021	0.014	LYN
	immune system process (GO:0002376)	1	0.021	0.014	FLT1
Pathway	Gonadotropin-releasing hormone receptor pathway (P06664)	1	0.021	0.111	BMPR1A
	Cadherin signaling pathway (P00012)	1	0.021	0.111	LYN
	B cell activation (P00010)	1	0.021	0.111	LYN
	Apoptosis signaling pathway (P00006)	1	0.021	0.111	TNFRSF1A
	Wnt signaling pathway (P00057)	1	0.021	0.111	BMPR1A
	Glycolysis (P00024)	1	0.021	0.111	BPGM
	TGF-beta signaling pathway (P00052)	1	0.021	0.111	BMPR1A
	Parkinson disease (P00049)	1	0.021	0.111	LYN
	CCKR signaling map (P06959)	1	0.021	0.111	LYN
